# Supplementary material for: Phytochrome interacting factor 3 regulates pollen mitotic division through auxin signalling and sugar metabolism pathways in tomato
Source: New Phytol. 2021 Dec 9;234(2):560–77. doi: 10.1111/nph.17878 (PMC9299586; doi:10.1111/nph.17878)
Supplement: Supplementary file 1 — Dataset S1 Primer sequences used in this study. [file NPH-234-560-s003.xlsx]

## Sheet: Sheet1
New Phytologist Supporting Information Article title: Phytochrome Interacting Factor 3 regulates pollen mitotic division through auxin signaling and sugar metabolism pathways in tomato Authors: Dandan Yang, Yue Liu, Muhammad Ali, Lei Ye, Changtian Pan, Mengzhuo Li, Xiaolin Zhao, Fangjie Yu, Xinai Zhao and Gang Lu Article acceptance date: 15 November 2021
	Supporting Dataset 1. Primer sequences used in this study
Gene locus	Primer Name	Sequence (5' to 3')	Application
Solyc01g102300.3	sgRNA-SlPIF3	AAACCTTGTGCTGCTCGAGG	Slpif3 mutant plants
	SlPIF3-sgRNA-F	CCAGTGCTAAGGCAACCA	Mutation screening for Slpif3
	SlPIF3-sgRNA-R	AATCCTATCCCTTCGCCTC
	offtarget-1-F	AGATACGGAGGACTGATGTTG	Mutation analyzed of potential oﬀ-target sites of Slpif3
	offtarget-1-R	TGGATGTTTGAGGAGGGAC
	offtarget-2-F	CCCTTATCTGTGGTTCGTTAC
	offtarget-2-R	GAAGGACGGATGTCATAGAAG
	offtarget-3-F	TGGCTCTGTGAGAACTATGTCT
	offtarget-3-R	GGCAAGGAGACTGGTCGTA
	offtarget-4-F	TCGTGTTTCGTAGTGATTGAGT
	offtarget-4-R	CCTAAGGAGCAAACAGATAAGC
	offtarget-5-F	TCCAGGTGTCAGCCTCTTC
	offtarget-5-R	CATTGATTTCTGGCTACGC
Solyc10g085650.3	sgRNA-SlCWIN9	ACTTTCAGCCTCCTAAACAC	Slcwin9 mutant plants
	SlCWIN9-sgRNA-F	TTTGGGTATTCTGTTAGGTTTCT	Mutation screening for Slcwin9
	SlCWIN9-sgRNA-R	AAAATCATTGGCTTGTTAGAGAG
Solyc03g083440.3	sgRNA-SlGLT1	GCCTACCTCTGACAGTAGAA	Slglt1mutant plants
	SlGLT1-sgRNA-F	GGGGTTGGTGAGAAGGAA	Mutation screening for Slglt1
	SlGLT1-sgRNA-R	GCTACCATTGCCACCCTC
	35S-SLPIF3-HA-F	ttacaattaccatggATGGCTATTGGGAAGCCTG	SlPIF3-overexpressing plants
	35S-SLPIF3-HA-R	gtatgggtaggtaccCAAACTGGGACCAGCTTCAT
	35S-SLPIF3-HA-F2	ATGGCTATTGGGAAGCCTG	Screening positive SlPIF3-overexpressing plants
	pFGGC-1008-R	TCATAGGCGTCTCGCATATC
	eGFP-SlPIF3-F	cgcggatccATGGCTATTGGGAAGCCTG	Subcellular localization
	eGFP-SlPIF3-R	gctctagaCTACAAACTGGGACCAGCTTC
	in situ-SlPIF3-F	cgcggatccGGCCAGCAGAAGATCTCATC	in situ Hybridization
	in situ-SlPIF3-R	tgctctagaGCACCCCTTCATCCTCTTGA
	in situ-SlCWIN9-F	cgcggatccAATATCACTTTCAGCCTCCTAA
	in situ-SlCWIN9-R	tgctctagaTTTATCGTCCACAATTCCTG
	in situ-SlGLT1-F	cgcggatccCTAAGGGTCGTGGTGCG
	in situ-SlGLT1-R	tgctctagaTGAGGCAAACCAACAAGAAT
Solyc01g056940.3	qRT-SlUBI3-F	AGACCTACACCAAGCCAAAG	qRT-PCR
	qRT-SlUBI3-R	CCATAAAAGTTCCAGCACCG
Solyc01g102300.3	qRT-SlPIF3-F	CACATTTCTCAAGACCTGCTA
	qRT-SlPIF3-R	AGTTGCTGCTGCACTAACAT
Solyc06g065630.3	qRT-SlToFZY1-F	CCAAAATACCCCACAAAACACC
	qRT-SlToFZY1-R	TTCCAAAACCCACAGACTCC
Solyc08g068160.2	qRT-SlToFZY2-F	AATGGGTGGAAAGGAGAGTG
	qRT-SlToFZY2-R	GCATCTATTGAAGCACCAAGC
Solyc09g091090.2	qRT-SlToFZY3-F	ATCGCCTTAAACTTCACCTCC
	qRT-SlToFZY3-R	TTGAATCGTGGGCTGATCTC
Solyc06g008050.3	qRT-SlToFZY4-F	TGGCTAGCTTCAATGACCATG
	qRT-SlToFZY4-R	TCTCCAAGATTACAAAAGGGATACC
Solyc09g074430.3	qRT-SlToFZY6-F	ACCCTTTTATCCCTGATGTTCC
	qRT-SlToFZY6-R	CATGCCTGAATTTCCACAACC
Solyc02g036370.3	qRT-SlMYB-Like-F	GTAGATGCAGAGTTGAGTGGAG
	qRT-SlMYB-Like-R	CAAAACCCTTCACACGCTTC
Solyc03g083440.3	qRT-SlGLT1-F	CTACCCACCTATGTCGATTGC
	qRT-SlGLT1-R	AACACCAACCCTACCCAAAG
Solyc06g006100.3	qRT-SlASA1-F	TGCTGGTTGACTTGGGAAG
	qRT-SlASA1-R	GTAACCGTAGAGCTGATGTGC
Solyc06g005980.4	qRT-SlASA2-F	AGGTTGTACTCTAGTTGCATCG
	qRT-SlASA2-R	GGTTGTCCTAGCTAATGGTCG
Solyc12g010180.2	qRT-SlASB-F	TTGGTGTTTGTATGGGTTTGC
	qRT-SlASB-R	GCAAATAAACCATCTTCCCCG
Solyc05g051250.2	qRT-SlGS1;1-F	TTGACCCAAAACCTATCCCTG
	qRT-SlGS1;1-R	ATTTCATAGCCTCCATCTTCCC
Solyc04g014510.2	qRT-SlGS1;2-F	TTGAGAAGCTTGGACTTAGGC
	qRT-SlGS1;2-R	TGTTTCGTGTCTTCCAGTGAG
Solyc01g080280.2	qRT-SlGS2-F	CCGTGAACAGAGTGGAACAG
	qRT-SlGS2R	AGCATCCTTGACTGGTTTCG
Solyc10g085650.3	qRT-SlCWIN9-F	TATCGGAGCAAGGACTTCATG
	qRT-SlCWIN9-R	ACACATTCCCAGTTTCCAGTC
Solyc10g083290.1	qRT-SlCWIN1-F	TTCGTAAGTGGATCAAGCCC
	qRT-SlCWIN1-R	GATTCCTCACACTCCCAACC
Solyc09g010090.2	qRT-SlCWIN2-F	ACCCACTTCACTCAACTAACG
	qRT-SlCWIN2-R	CCAACCCATCAGTACCTTTCG
Solyc06g064620.2	qRT-SlCWIN3-F	ATCGTTTAGAGACCCAACCAC
	qRT-SlCWIN3-R	CTCTGCTTCAGTCCAACGAA
Solyc10g085360.1	qRT-SlCWIN4-F	GGTCCGGTTCAGTGACTATTC
	qRT-SlCWIN4-R	ACGAAGTAATGGGTCAGATGC
Solyc08g079080.2	qRT-SlVIN2-F	GACCCATCTGACCCTCTATTAAG
	qRT-SlVIN2-R	GTAATACGCCATTTGCCTTCC
Solyc03g083910.2	qRT-SlVIN9-F	GACCCATCTGACCCTCTATTAAG
	qRT-SlVIN9-R	GTAATACGCCATTTGCCTTCC
Solyc01g067340.1	qRT-SlbHLH75-F	GGGTTCAAGCTCATCCTATGG
	qRT-SlbHLH75-F	GGGACTAAGGATTGAAGCAGAG
Solyc07g016180.3	qRT-SlARF7a-F	TGGTATAGAGGGACAACTGGAG
	qRT-SlARF7a-R	GAATCTTGATGCAACGGACAC
Solyc05g047460.3	qRT-SlARF7b-F	AGCTCAATGGGATCAAGGAAG
	qRT-SlARF7b-R	AAGGTGACATAATCGGAAGCC
Solyc10g086130.2	qRT-SlARF16a-F	AGCTCAATGGGATCAAGGAAG
	qRT-SlARF16a-R	AAGGTGACATAATCGGAAGCC
Solyc04g005610.3	qRT-SlNAC2-F	TCGAAATCAAGCTACCTCCAAG
	qRT-SlNAC2-R	TTCAGGCAATTCCCAGGG
Solyc05g008700.2	qRT-SlEBF1-1-F	TTTGTCTCCCTGTGATTCTCTTC
	qRT-SlEBF1-1-R	AGCCCACTGAGATCCAAATG
Solyc01g090340	qRT-SlERF13-F	CTGTGGCTCGGAACTTATGAG
	qRT-SlERF13-R	ACTCTAGGTGGCATAGGTACG
Solyc12g098870.2	qRT-SlABCB1-F	CAAGTAGGCACTCATCGGAAG
	qRT-SlABCB1-R	TCACCAACTGCTTTCTCTACTG
Solyc08g076720.3	qRT-SlABCB2-F	CATCTCCATCCTTCTCAAGAGC
	qRT-SlABCB2-R	ACATCACCAGCACCAATACC
Solyc04g077410.2	qRT-SlACS5-F	ACGAAACTCTCATAGCTGCC
	qRT-SlACS5-R	GTCCAAACATTCAATCCCCG
Solyc09g061280.3	qRT-SlKRP2-F	CTTCTTCAACTCCACCACCC
	qRT-SlKRP2-R	TCAACAGACCCAACAGAAGC
Solyc12g098310.2	qRT-SlKRP3-F	AAGTCCTTTGGGTGTTCGTACA
	qRT-SlKRP3-R	CCACCCACATCACCACCAT
Solyc09g091780.3	qRT-SlKRP4-F	AAGAGCTGCTTGGGTCCTG
	qRT-SlKRP4-R	TTTGGTACTCTGCCGTTGG
Solyc01g108610.3	qRT-SlKRP6-F	CATTGCGGAGACTCGGAAGA
	qRT-SlKRP6-R	GGAGCACTGGCAGACGAAGA
Solyc02g090680.3	qRT-SlKRP7-F	TTATGGAGGTTGCGGAGGTAG
	qRT-SlKRP7-R	CCATCACGCTTCTTCCTCTTC
Solyc12g087900.2	qRT-SlCYCD2;1-F	TGCCTCAACTCTTATGGTTCC
	qRT-SlCYCD2;1-R	CATCACTCATGTCACTTGAACTTG
Solyc04g076310.3	qRT-SlKinesin1-F	AATTACCCAGAGCGATGCG
	qRT-SlKinesin1-R	CTCCTTTACCTTCGTCTTCCG
Solyc04g078610.3	qRT-SlKinesin2-F	GGAGAAAGGAAGTTGAGAAGGAG
	qRT-SlKinesin2-R	GTACAGGGATTGGAGATGGTG
Solyc06g009780.3	qRT-SlKinesin3-F	TCAGTTCTGGATGGGTACAATG
	qRT-SlKinesin3-R	ACAAATCACCTAACGCCCTG
Solyc03g078400.2	Ch-Slactin2-F	CTTTGTGCTCACCACCTCT	ChIP-qPCR
	Ch-Slactin2-R	AACGGATGATGACTTGTGG
	Ch-SlCWIN9-F	GTCACCGTTGATGTGATTTC
	Ch-SlCWIN9-R	TAAAATGGGATTTACATGAGATA
	Ch-SlMYB-Like-F	ATTGGCTTAAATTAAAACACG
	Ch-SlMYB-Like-R	ACAACCGAGAAATCCATTC
	Ch-SlGLT1-F	GCCGCATAGGAAATTCA
	Ch-SlGLT1-R	GACGAGGGAGTTTATTTCAG
	Ch-SlToFZY2-F	TAATAATCTCCAATGTCTCATCAA
	Ch-SlToFZY2-R	CTAGAACTAAAATTCACAACTTGCT
	AD-SlPIF3-F	gattacgctcatatgATGGCTATTGGGAAGCCTG	Yeast one-hybrid assay
	AD-SlPIF3-R	cgatgcccacccgggtgCTACAAACTGGGACCAGCTTC
	pAbAi-ProSlCWIN9-F	tgaattgaaaagcttTCACCGTTGATGTGATTTCA
	pAbAi-ProSlCWIN9-R	agatccccgggtaccACTATGTAGTAACAGTCACGGAAA
	pAbAi-ProSlMYB-Like-F	tgaattgaaaagctt TTGGCTTAAATTAAAACACGAT
	pAbAi-ProSlMYB-Like-R	agatccccgggtacc CACGTCATGGGTTAAAGTGA
	pAbAi-ProSlGLT1-F	tgaattgaaaagctt GAGCACAATAGGAGGAGGG
	pAbAi-ProSlGLT1-R	agatccccgggtacc GGTGAGTGGGTCCTACCTG
	pAbAi-ProSlToFZY2-F	tgaattgaaaagctt AAAACTTCACTTCACCTCCAA
	pAbAi-ProSlToFZY2-R	agatccccgggtacc TGTTGATGGGAGATGACAGG
	pET-32a-SlPIF3-F	gctgatatcggatcc GAGTGTCGAAGTGAAGATGTTG	Electrophoretic mobility shift assay
	pET-32a-SlPIF3-R	gtgcggccgcaagctt TCACATTGGGGAGAAATGTGG
	ProSlCWIN9-B	CTTTTTAATCACACGTGATCTTATATCTCA
	mProSlCWIN9-B	CTTTTTAATCACCCCCCATCTTATATCTCA
	ProSlMYB-Like-B	ATGAAATTGCCACGTGTCATTAAACGTGAG
	mProSlMYB-Like-B	ATGAAATTGCCCCCTGTCATTAAACGTGAG
	ProSlGLT1-B	AATTCATCTTCTCCACGTGACAACAACAAA
	mProSlGLT1-B	AATTCATCTTCTCGTGACAACAACAAA
	ProSlToFZY2-B	TGCCACTTTCTCATGTGAAACTCAAAATTT
	mProSlToFZY2-B	TGCCACTTTCTGGGGGGAAACTCAAAATTT
