# Supplementary material for: Phytochrome interacting factor 3 regulates pollen mitotic division through auxin signalling and sugar metabolism pathways in tomato
Source: New Phytol. 2021 Dec 9;234(2):560–77. doi: 10.1111/nph.17878 (PMC9299586; doi:10.1111/nph.17878)
Supplement: Supplementary file 2 — Dataset S2 Differentially expressed genes between wild‐type and Slpif3 mutant in tomato anther. [file NPH-234-560-s006.xlsx]

## Sheet: Sheet1
New Phytologist Supporting Information Article title: Phytochrome Interacting Factor 3 regulates pollen mitotic division through auxin signaling and sugar metabolism pathways in tomato Authors: Dandan Yang, Yue Liu, Muhammad Ali, Lei Ye, Changtian Pan, Mengzhuo Li, Xiaolin Zhao, Fangjie Yu, Xinai Zhao and Gang Lu Article acceptance date: 15 November 2021
Supporting Dataset 2. Differentially expressed genes between wild type and Slpif3 mutant in tomato anther. (NA: not available)
	Slpif3_III vs WT_III					Slpif3_Vvs WT_V
Gene_id	Slpif3-III readcount	WT_III_readcount	log2FoldChange	p_value	significant	Slpif3-V readcount	WT_V_readcount	log2FoldChange	p_value	significant
Novel00001	309.795	49.3789	2.6493	5.4778e-23	TRUE	58.384	0.52969	6.7843	0.12997	FALSE
Novel00002	53.6528	0	Inf	7.4865e-14	TRUE	31.7245	0	Inf	0.00041832	TRUE
Novel00018	0.529048	0	Inf	0.99633	FALSE	286.585	1466.66	-2.3555	0.00014344	TRUE
Novel00020	0	0	NA	NA	NA	1.88183	42.0824	-4.483	0.0010382	TRUE
Novel00029	359.577	943.042	-1.391	0.018297	FALSE	60.3192	5.29054	3.5111	0.0016969	TRUE
Novel00031	2.48714	25.4601	-3.3557	0.00034525	TRUE	0.957664	0	Inf	0.92544	FALSE
Novel00037	9.24619	32.639	-1.8197	0.0061425	TRUE	6.61433	0	Inf	0.23095	FALSE
Novel00038	0.489523	29.262	-5.9015	7.5091e-07	TRUE	0	0	NA	NA	NA
Novel00039	0	8.71124	#NAME?	0.010065	TRUE	13.3626	21.0349	-0.65458	0.61237	FALSE
Novel00048	0	0	NA	NA	NA	0	27.8635	#NAME?	0.00082361	TRUE
Novel00049	0	0	NA	NA	NA	0.467668	37.2961	-6.3174	0.00031137	TRUE
Novel00051	0	0	NA	NA	NA	16.4688	110.088	-2.7408	0.00030104	TRUE
Novel00052	0	0.441189	#NAME?	1	FALSE	4.68784	192.365	-5.3588	2.1269e-07	TRUE
Novel00054	15.4914	55.5718	-1.8429	0.0063349	TRUE	9.01966	7.89443	0.19224	0.95455	FALSE
Novel00055	0	0.537418	#NAME?	1	FALSE	7.02618	157.505	-4.4865	5.3519e-09	TRUE
Novel00056	0	0	NA	NA	NA	1.87067	77.2853	-5.3686	1.4664e-06	TRUE
Novel00058	0	0	NA	NA	NA	5.15551	71.2154	-3.788	0.00036504	TRUE
Novel00059	2686.21	881.126	1.6082	9.7062e-37	TRUE	304.481	7.35201	5.3721	0.1801	FALSE
Novel00060	33.2814	9.44111	1.8177	0.005169	TRUE	2.86183	0.52969	2.4337	0.7351	FALSE
Novel00069	0.529048	0	Inf	0.99633	FALSE	29.9208	171.724	-2.5209	6.4378e-05	TRUE
Novel00076	42.2357	193.285	-2.1942	0.00027908	TRUE	26.8146	0	Inf	0.15415	FALSE
Novel00092	22.1714	0.882378	4.6512	8.2106e-05	TRUE	17.0035	6.31809	1.4283	0.37619	FALSE
Novel00097	875.527	45.537	4.265	2.2035e-95	TRUE	750.331	34.118	4.4589	8.6e-19	TRUE
Novel00102	6.0719	36.1685	-2.5745	0.00021543	TRUE	2.87299	11.545	-2.0066	0.34995	FALSE
Novel00103	20.4109	0	Inf	1.081e-05	TRUE	47.8485	12.6553	1.9187	0.055306	FALSE
Novel00107	0.529048	78.8496	-7.2196	1.6564e-07	TRUE	0	56.901	#NAME?	7.73e-07	TRUE
Novel00108	0	22.7967	#NAME?	3.9509e-06	TRUE	17.1486	103.565	-2.5944	0.12751	FALSE
Novel00113	0.529048	0	Inf	0.99633	FALSE	38.0386	0	Inf	0.00017898	TRUE
Novel00120	12.3962	40.2754	-1.7	0.0046304	TRUE	7.50501	0	Inf	0.18252	FALSE
Novel00123	90.06	14.8879	2.5967	6.879e-09	TRUE	21.0351	7.90717	1.4116	0.51364	FALSE
Novel00124	16.6286	43.6924	-1.3937	0.011961	TRUE	88.2701	28.9929	1.6062	0.030996	FALSE
Novel00125	9.61714	27.056	-1.4923	0.037517	FALSE	10.8345	172.804	-3.9954	0.0016215	TRUE
Novel00128	33.4	2.64714	3.6573	0.00013874	TRUE	8.57432	7.92626	0.11338	0.99052	FALSE
Novel00152	2543.74	867.605	1.5518	2.5532e-33	TRUE	508.954	6.84778	6.2158	0.14127	FALSE
Novel00155	85.2043	268.541	-1.6561	4.7705e-07	TRUE	68.6814	24.2321	1.503	0.18616	FALSE
Novel00158	3106.57	1490.59	1.0594	1.8823e-18	TRUE	1168.19	743.42	0.65203	0.089531	FALSE
Novel00159	1544.04	1.95721	9.6237	3.5204e-17	TRUE	976.744	0	Inf	4.5e-44	TRUE
Novel00160	16.7867	107.046	-2.6728	7.1674e-11	TRUE	74.4063	145.111	-0.96366	0.19759	FALSE
Novel00168	482.462	224.816	1.1017	2.9489e-09	TRUE	80.0307	6.87961	3.5402	0.05322	FALSE
Novel00170	0	0	NA	NA	NA	15.0547	88.3642	-2.5533	0.0017001	TRUE
Novel00177	43.9081	0.441189	6.6369	0.002683	TRUE	25.2776	0	Inf	0.02687	FALSE
Novel00189	0	0	NA	NA	NA	30.644	135.763	-2.1474	0.0012352	TRUE
Novel00190	722	223.364	1.6926	4.7115e-23	TRUE	109.083	6.33082	4.1069	0.030442	FALSE
Novel00192	6.64048	44.6873	-2.7505	1.4793e-05	TRUE	80.3743	130.312	-0.69716	0.27252	FALSE
Novel00193	23.5457	8.86374	1.4095	0.071206	FALSE	104.327	12.6998	3.0382	0.00013564	TRUE
Novel00197	1.0581	18.5536	-4.1322	0.00056944	TRUE	14.721	21.6218	-0.55461	0.66658	FALSE
Novel00211	13.6124	1.51603	3.1666	0.011251	TRUE	70.9428	82.6585	-0.22051	0.74462	FALSE
Novel00215	0	0	NA	NA	NA	0	59.4222	#NAME?	4.3111e-07	TRUE
Novel00218	4.56381	3.18455	0.51915	0.86358	FALSE	26.3345	260.612	-3.3069	2.2578e-08	TRUE
Novel00220	0	0	NA	NA	NA	47.2022	259.285	-2.4576	9.2511e-06	TRUE
Novel00221	831.486	2034.41	-1.2908	2.7462e-23	TRUE	551.773	500.453	0.14084	0.7329	FALSE
Novel00227	3.09524	41.1178	-3.7316	6.0687e-07	TRUE	1.91533	0.523325	1.8718	0.86841	FALSE
Novel00234	0	0.537418	#NAME?	1	FALSE	5.65667	81.5673	-3.85	4.6537e-05	TRUE
Novel00238	84.9124	40.5478	1.0664	0.0030173	TRUE	52.7149	20.1028	1.3908	0.14741	FALSE
Novel00240	6.5219	35.9761	-2.4637	0.00034441	TRUE	10.8568	0	Inf	0.076941	FALSE
Novel00241	223.724	386.092	-0.78723	0.0086194	TRUE	65.8431	2.1124	4.9621	2.032e-05	TRUE
Novel00242	43.4824	9.44111	2.2034	0.00019743	TRUE	3.79716	0	Inf	0.47606	FALSE
Novel00245	2.56619	19.5322	-2.9282	0.0033692	TRUE	0.9465	0	Inf	0.92626	FALSE
Novel00248	281.044	69.57	2.0143	0.00010853	TRUE	282.469	34.2389	3.0444	8e-08	TRUE
Novel00249	292.306	30.5856	3.2566	3.5969e-31	TRUE	329.783	55.3311	2.5754	9.48e-07	TRUE
Novel00250	963.006	67.9977	3.824	2.4951e-87	TRUE	857.259	153.81	2.4786	1.1794e-08	TRUE
Novel00254	183.547	23.1579	2.9866	9.3367e-12	TRUE	27.7499	3.6951	2.9088	0.34785	FALSE
Novel00274	20.4505	2.05344	3.316	0.0011185	TRUE	6.16899	0.52969	3.5418	0.38719	FALSE
Novel00276	108.789	0	Inf	6.4726e-27	TRUE	79.016	3.16541	4.6417	7.88e-06	TRUE
Novel00277	40.8857	0	Inf	0.00041242	TRUE	35.0428	0	Inf	0.00018889	TRUE
Novel00286	37.4743	0	Inf	7.3474e-09	TRUE	12.3715	0.52969	4.5457	0.10501	FALSE
Novel00287	47.2495	3.18455	3.8911	1.2471e-05	TRUE	9.04199	0	Inf	0.12387	FALSE
Novel00289	0	0	NA	NA	NA	0.478832	63.5706	-7.0527	9.1409e-06	TRUE
Novel00290	0	0	NA	NA	NA	16.9588	187.456	-3.4664	1.771e-07	TRUE
Novel00294	0	40.2354	#NAME?	1.7491e-10	TRUE	0	0.523325	#NAME?	0.99497	FALSE
Novel00298	37.1581	5.71914	2.6998	6.6188e-05	TRUE	76.1206	35.7516	1.0903	0.14528	FALSE
Novel00300	0	0	NA	NA	NA	8.00617	67.2912	-3.0712	0.0013474	TRUE
Novel00304	12.5148	48.353	-1.95	0.00048364	TRUE	6.63666	3.16541	1.0681	0.71271	FALSE
Novel00313	0.489523	13.1631	-4.749	0.0033664	TRUE	116.831	192.874	-0.72323	0.16873	FALSE
Novel00324	6.11143	29.9919	-2.295	0.0021216	TRUE	86.4776	39.9891	1.1127	0.12888	FALSE
Novel00333	180.658	83.5029	1.1134	4.0107e-05	TRUE	40.4104	13.1468	1.62	0.12465	FALSE
Novel00340	2.07667	15.2728	-2.8786	0.011158	TRUE	5.70133	1.04665	2.4455	0.52208	FALSE
Novel00345	115.153	244.203	-1.0845	4.4451e-06	TRUE	69.2731	40.4106	0.77756	0.30656	FALSE
Novel00347	69.4514	2.3984	4.8559	9.4302e-07	TRUE	1.4365	0	Inf	0.83873	FALSE
Novel00362	286.091	683.042	-1.2555	0.00034885	TRUE	166.296	143.057	0.21716	0.7289	FALSE
Novel00363	169.192	78.9622	1.0994	3.9588e-05	TRUE	26.7476	3.70783	2.8508	0.26308	FALSE
Novel00368	5.50333	18.0961	-1.7173	0.088029	FALSE	132.331	30.6711	2.1092	0.0015653	TRUE
Novel00373	0	19.2272	#NAME?	2.8198e-05	TRUE	0	10.5174	#NAME?	0.076151	FALSE
Novel00378	3.13476	0.441189	2.8289	0.42252	FALSE	23.1055	197.558	-3.096	1.0152e-06	TRUE
Novel00380	16.4309	126.956	-2.9498	0.00023388	TRUE	6.22482	0	Inf	0.30268	FALSE
Novel00381	131.767	25.4674	2.3713	9.5752e-12	TRUE	19.1533	0	Inf	0.18075	FALSE
Novel00382	7.01142	25.9975	-1.8906	0.011673	TRUE	13.7298	10.5238	0.38366	0.82659	FALSE
Novel00389	5.17191	24.1365	-2.2225	0.0056137	TRUE	2.86183	0.52969	2.4337	0.7351	FALSE
Novel00392	2718.54	893.871	1.6047	8.5033e-23	TRUE	236.498	2.62299	6.4945	0.13058	FALSE
Novel00403	726.77	125.543	2.5333	2.4189e-42	TRUE	491.645	175.318	1.4876	0.00088733	TRUE
Novel00404	320.218	62.3422	2.3608	3.6093e-22	TRUE	231.915	53.2187	2.1236	0.00014223	TRUE
Novel00405	1426.16	258.339	2.4648	9.7855e-15	TRUE	202.665	150.931	0.4252	0.64933	FALSE
Novel00408	129.459	15.064	3.1033	0.0019357	TRUE	19.1533	0	Inf	0.18075	FALSE
Novel00411	9.24619	104.07	-3.4926	1.1972e-12	TRUE	39.3188	35.3492	0.15354	0.87453	FALSE
Novel00413	41.6824	13.853	1.5892	0.0056863	TRUE	6.22482	0	Inf	0.30268	FALSE
Novel00415	72.4524	160.067	-1.1436	6.4456e-05	TRUE	62.0906	93.0932	-0.5843	0.37023	FALSE
Novel00416	8.83572	80.9048	-3.1948	0.011976	TRUE	41.4115	0	Inf	0.00070871	TRUE
Novel00417	50.5728	111.962	-1.1466	0.0006684	TRUE	141.742	132.373	0.098655	0.8616	FALSE
Novel00429	377.899	1.32357	8.1574	7.9619e-48	TRUE	78.4044	0.523325	7.2271	9.23e-06	TRUE
Novel00432	38.2862	0	Inf	0.0059821	TRUE	17.7168	0	Inf	0.18749	FALSE
Novel00441	70.2966	29.3183	1.2617	0.0027245	TRUE	24.3869	1.05302	4.5335	0.20337	FALSE
Novel00442	79.859	17.23	2.2125	8.5103e-07	TRUE	16.7368	1.05938	3.9817	0.25108	FALSE
Novel00448	97.4423	3.28078	4.8924	3.0083e-12	TRUE	58.1483	9.49624	2.6143	0.0077612	FALSE
Novel00450	103.444	1.32357	6.2883	3.3324e-22	TRUE	3.3295	0	Inf	0.53547	FALSE
Novel00451	587.132	1699.01	-1.5329	1.0151e-10	TRUE	95.2491	28.4696	1.7423	0.32847	FALSE
Novel00453	4376.66	1171.88	1.901	2.5812e-55	TRUE	310.014	23.7342	3.7073	0.16944	FALSE
Novel00454	77.7033	16.3476	2.2489	8.0574e-07	TRUE	147.975	201.463	-0.44516	0.50075	FALSE
Novel00455	87.0042	14.2379	2.6113	4.8344e-09	TRUE	24.4204	0.523325	5.5442	0.22927	FALSE
Novel00458	0.529048	22.2592	-5.3949	3.2572e-05	TRUE	19.2525	0.52969	5.1838	0.059506	FALSE
Novel00463	178.083	388.035	-1.1236	1.7724e-08	TRUE	157.977	115.539	0.45134	0.48684	FALSE
Novel00464	3.58476	27.6497	-2.9473	0.00044193	TRUE	10.7675	0.52969	4.3454	0.26593	FALSE
Novel00465	17540	5748.67	1.6093	5.436e-10	TRUE	1621.22	12.6044	7.007	0.10872	FALSE
Novel00473	0	0	NA	NA	NA	14.2422	141.896	-3.3166	0.00019952	TRUE
Novel00484	39.8976	14.1816	1.4923	0.0065761	TRUE	11.4808	1.05938	3.4379	0.325	FALSE
Novel00499	0	0	NA	NA	NA	2.82833	93.0359	-5.0398	4.0811e-07	TRUE
Novel00507	0	0	NA	NA	NA	5.62318	136.401	-4.6003	1.9773e-08	TRUE
Novel00513	15.689	119.383	-2.9278	3.5393e-13	TRUE	67.7014	1.05938	5.9979	0.00686	FALSE
Novel00517	1.01857	15.6178	-3.9386	0.0023382	TRUE	0.478832	0	Inf	1	FALSE
Novel00524	0	0.441189	#NAME?	1	FALSE	20.6779	118.531	-2.5191	0.00049761	TRUE
Novel00533	1.01857	35.4386	-5.1207	1.2041e-07	TRUE	0	0	NA	NA	NA
Novel00540	698.035	341.478	1.0315	9.9968e-11	TRUE	701.599	883.28	-0.33222	0.39925	FALSE
Novel00549	166.264	0	Inf	9.3241e-40	TRUE	89.5279	31.0799	1.5264	0.037524	FALSE
Novel00551	14.5519	121.284	-3.0591	6.4889e-14	TRUE	8.58548	65.2106	-2.9251	0.002163	TRUE
Novel00553	154.294	0.537418	8.1654	1.2921e-35	TRUE	121.007	0	Inf	3.4699e-12	TRUE
Novel00560	8.71714	0	Inf	0.0094097	TRUE	26.858	24.1302	0.15451	0.90126	FALSE
Novel00561	3.01619	20.2221	-2.7451	0.004112	TRUE	0	0	NA	NA	NA
Novel00566	144.771	8.11754	4.1566	6.8726e-23	TRUE	90.797	2.1124	5.4257	2.57e-07	TRUE
Novel00567	0	0	NA	NA	NA	13.1728	96.2204	-2.8688	0.00038696	TRUE
Novel00570	8.59857	0	Inf	0.0097115	TRUE	5.69016	0.52969	3.4252	0.42624	FALSE
Novel00589	18.4681	0	Inf	0.0037532	TRUE	11.8926	1.05938	3.4888	0.17071	FALSE
Novel00595	55.5866	0	Inf	2.1243e-14	TRUE	36.9246	0	Inf	0.0001207	TRUE
Novel00596	141.898	1.51603	6.5484	1.4282e-30	TRUE	64.9859	1.05938	5.9388	4.288e-06	TRUE
Novel00597	24.2724	58.4277	-1.2673	0.00546	TRUE	22.9169	2.1124	3.4395	0.18665	FALSE
Novel00599	747.361	334.373	1.1603	1.1624e-12	TRUE	112.97	28.4887	1.9875	0.21606	FALSE
Novel00606	26.9176	87.441	-1.6998	2.0465e-05	TRUE	172.808	21.6282	2.9982	5.1e-06	TRUE
Novel00610	560.822	495.213	0.17949	0.76146	FALSE	120.849	1.04665	6.8513	0.002161	TRUE
Novel00612	0	17.575	#NAME?	5.9199e-05	TRUE	0	1.58271	#NAME?	0.8007	FALSE
Novel00614	402.381	146.767	1.455	6.4629e-13	TRUE	325.851	201.656	0.69232	0.13238	FALSE
Novel00623	6.0719	37.4358	-2.6242	0.00014646	TRUE	53.2273	97.2735	-0.86988	0.18593	FALSE
Novel00625	239.909	0.882378	8.0869	2.6148e-52	TRUE	181.962	4.19297	5.4395	9.47e-12	TRUE
Novel00627	0	0	NA	NA	NA	17.9388	104.268	-2.5391	0.00082967	TRUE
Novel00648	0	0	NA	NA	NA	1.88183	42.7458	-4.5056	0.0012067	TRUE
Novel00657	0.979046	0	Inf	0.77837	FALSE	22.6043	143.918	-2.6706	9.0174e-05	TRUE
Novel00661	0	1.51603	#NAME?	0.60827	FALSE	10.3222	95.7608	-3.2137	0.0001214	TRUE
Novel00662	48.6147	2.05344	4.5653	1.5423e-09	TRUE	46.0671	1.04665	5.4599	0.00018171	TRUE
Novel00672	4.07428	30.2805	-2.8938	0.0003272	TRUE	1.90416	0	Inf	0.75481	FALSE
Novel00675	1.58714	3.76193	-1.245	0.74277	FALSE	591.499	3115.81	-2.3972	7.247e-10	TRUE
Novel00694	153.71	59.4626	1.3702	4.4614e-06	TRUE	46.5571	1.05302	5.4664	0.00016475	TRUE
Novel00695	52.9262	11.0534	2.2595	2.8457e-05	TRUE	3.35182	0	Inf	0.53362	FALSE
Novel00699	1.99762	19.9171	-3.3177	0.0017268	TRUE	1.91533	0	Inf	0.75372	FALSE
Novel00705	181.172	76.019	1.2529	6.1648e-06	TRUE	129.425	40.5697	1.6736	0.0096681	FALSE
Novel00706	0	26.15	#NAME?	0.00016203	TRUE	0.478832	3.68874	-2.9455	0.6103	FALSE
Novel00711	165.379	3.91443	5.4008	2.2672e-31	TRUE	214.52	14.7677	3.8606	4.27e-09	TRUE
Novel00719	0	0	NA	NA	NA	3.75251	76.4041	-4.3477	1.9966e-05	TRUE
Novel00720	47.7147	142.468	-1.5781	5.3988e-07	TRUE	263.193	351.726	-0.41833	0.35073	FALSE
Novel00732	0	0	NA	NA	NA	64.1387	315.35	-2.2977	1.0155e-05	TRUE
Novel00738	4.15333	17.27	-2.0559	0.033558	FALSE	0.957664	39.4785	-5.3654	0.00048509	TRUE
Novel00741	121.991	6.50529	4.229	6.318e-20	TRUE	142.843	22.6048	2.6597	0.0001013	TRUE
Novel00751	0	0	NA	NA	NA	12.7163	137.869	-3.4385	3.2036e-06	TRUE
Novel00762	1164.95	544.35	1.0977	1.802e-11	TRUE	314.058	1.58907	7.6267	0.092891	FALSE
Novel00768	12.7914	20.6869	-0.69354	0.42818	FALSE	143.59	28.546	2.3306	0.00043211	TRUE
Novel00769	1.0581	1.61225	-0.60761	1	FALSE	61.9008	882.449	-3.8335	2.9196e-11	TRUE
Novel00773	35.8628	91.5242	-1.3517	0.00032	TRUE	8.42918	0.52969	3.9922	0.28411	FALSE
Novel00780	1.0581	15.5615	-3.8784	0.0026736	TRUE	41.6348	60.0983	-0.52953	0.49824	FALSE
Novel00784	8.79619	31.6204	-1.8459	0.0055238	TRUE	26.4685	108.85	-2.04	0.0042022	FALSE
Novel00785	0	0	NA	NA	NA	35.4212	156.063	-2.1394	0.00072577	TRUE
Novel00786	16.4552	0	Inf	0.00010967	TRUE	9.85451	5.7884	0.76762	0.71518	FALSE
Novel00787	0	0	NA	NA	NA	8.52966	70.9417	-3.0561	0.0010459	TRUE
Novel00788	0	0	NA	NA	NA	7.52734	107.49	-3.8359	5.2304e-06	TRUE
Novel00789	74.7509	24.5215	1.608	0.0001994	TRUE	21.8141	17.9522	0.2811	0.83027	FALSE
Novel00795	34.1814	2.93582	3.5414	1.1013e-05	TRUE	31.9031	3.16541	3.3332	0.050688	FALSE
Novel00798	756.75	10.0348	6.2367	1.47e-118	TRUE	608.253	30.4229	4.3214	8.19e-17	TRUE
Novel00802	0.529048	0	Inf	0.99633	FALSE	3.27367	56.3904	-4.1065	0.00034033	TRUE
Novel00803	167.952	430.444	-1.3578	7.3705e-12	TRUE	0.478832	1.58271	-1.7248	0.90325	FALSE
Novel00806	36.2338	5.48673	2.7233	0.0011508	TRUE	12.3045	5.28417	1.2194	0.52287	FALSE
Novel00816	1.46857	22.7567	-3.9538	0.00021879	TRUE	1.4365	0	Inf	0.83873	FALSE
Novel00817	104.873	46.3958	1.1766	0.00065892	TRUE	54.0286	41.1885	0.39148	0.62653	FALSE
Novel00820	372.459	0	Inf	1.1493e-30	TRUE	298.792	1.58907	7.5548	2.03e-20	TRUE
Novel00832	225.165	92.5265	1.283	0.0012315	TRUE	153.767	97.7268	0.65392	0.24276	FALSE
Novel00836	30.399	6.2166	2.2898	0.0018348	TRUE	7.18248	0	Inf	0.28389	FALSE
Novel00842	0	0.537418	#NAME?	1	FALSE	14.6763	139.7	-3.2508	6.8117e-06	TRUE
Novel00848	0	0	NA	NA	NA	28.9855	0	Inf	0.00081911	TRUE
Novel00852	336.776	18.5536	4.182	1.2887e-45	TRUE	275.51	24.679	3.4807	4.01e-09	TRUE
Novel00856	58.8248	0.537418	6.7742	6.2507e-14	TRUE	38.7172	0	Inf	7.8435e-05	TRUE
Novel00859	12.5938	0	Inf	0.00093344	TRUE	3.35182	1.58907	1.0768	0.84505	FALSE
Novel00860	38.6024	0.441189	6.4511	0.00012042	TRUE	12.4496	3.67601	1.7599	0.54289	FALSE
Novel00885	413.002	149.905	1.4621	9.026e-13	TRUE	119.495	8.96018	3.7373	0.024014	FALSE
Novel00895	4.07428	20.1658	-2.3073	0.011246	TRUE	2.85066	13.0895	-2.199	0.42554	FALSE
Novel00896	60.1352	1.61225	5.2211	1.2476e-12	TRUE	30.1329	0	Inf	0.10243	FALSE
Novel00904	31.3781	2.59086	3.5983	1.6031e-05	TRUE	18.5181	18.9988	-0.036972	1	FALSE
Novel00907	0	0	NA	NA	NA	0	28.9102	#NAME?	0.00063189	TRUE
Novel00910	153.558	73.7405	1.0583	0.0023764	TRUE	56.2231	22.1133	1.3462	0.30737	FALSE
Novel00914	105.883	8.47882	3.6425	1.041e-06	TRUE	47.2369	12.1192	1.9626	0.28951	FALSE
Novel00920	3.05571	23.0054	-2.9124	0.0014957	TRUE	23.3065	61.3118	-1.3954	0.44802	FALSE
Novel00926	15.5705	50.3665	-1.6937	0.001263	TRUE	1.90416	1.04665	0.86338	0.95211	FALSE
Novel00929	32.2386	85.2677	-1.4032	0.00031805	TRUE	26.1125	23.039	0.18066	0.91965	FALSE
Novel00933	6.56143	58.3878	-3.1536	8.0641e-08	TRUE	1.91533	0	Inf	0.75372	FALSE
Novel00935	84.4138	187.733	-1.1531	7.7067e-05	TRUE	64.6733	40.5634	0.67299	0.37657	FALSE
Novel00944	44.1695	0.537418	6.3609	1.5465e-10	TRUE	77.9826	2.09967	5.2149	0.16804	FALSE
Novel00945	60.1595	144.963	-1.2688	1.873e-05	TRUE	716.381	865.327	-0.27252	0.65086	FALSE
Novel00950	0	0	NA	NA	NA	41.3458	0	Inf	4.3274e-05	TRUE
Novel00951	154.586	26.7274	2.532	1.5699e-13	TRUE	199.834	45.3179	2.1407	0.00025056	TRUE
Novel00953	0	13.893	#NAME?	0.00058023	TRUE	0	30.5884	#NAME?	0.00041855	TRUE
Novel00957	100.112	21.0882	2.2471	1.9075e-08	TRUE	29.9431	11.0789	1.4344	0.22984	FALSE
Novel00964	134.056	280.283	-1.064	2.3194e-06	TRUE	404.035	557.898	-0.46552	0.34621	FALSE
Novel00970	4.60333	0	Inf	0.10138	FALSE	13.607	341.649	-4.6501	1.8085e-14	TRUE
Novel00977	0	0	NA	NA	NA	53.3153	214.215	-2.0064	0.00039094	TRUE
Novel00981	0.529048	0	Inf	0.99633	FALSE	22.159	106.821	-2.2692	0.0020052	TRUE
Novel00985	795.997	0	Inf	3.1437e-79	TRUE	653.143	0.523325	10.285	3.53e-35	TRUE
Novel00991	388.352	1143.43	-1.5579	1.3185e-25	TRUE	389.993	388.597	0.0051705	1	FALSE
Novel00993	0.979046	0	Inf	0.77837	FALSE	10.378	82.1416	-2.9846	0.00061896	TRUE
Novel00995	3.54524	5.58296	-0.65515	0.68375	FALSE	8.91918	155.208	-4.1212	3.7381e-08	TRUE
Novel00999	6.03238	43.7886	-2.8598	1.5956e-05	TRUE	2.39416	0	Inf	0.67381	FALSE
Novel01004	35.2943	6.40906	2.4612	0.00031512	TRUE	17.5493	4.72266	1.8937	0.26066	FALSE
Novel01025	1.99762	16.7888	-3.0711	0.0061425	TRUE	1.42533	0	Inf	0.83979	FALSE
Novel01034	0	56.7755	#NAME?	1.9845e-14	TRUE	1.91533	0	Inf	0.75372	FALSE
Novel01038	7.20905	16.7888	-1.2196	0.15506	FALSE	31.691	219.314	-2.7909	5.6627e-06	TRUE
Novel01044	0.489523	25.1151	-5.681	5.4955e-06	TRUE	24.9538	14.1871	0.81469	0.50287	FALSE
Novel01047	20.8609	74.7354	-1.841	2.7451e-05	TRUE	28.1382	1.58907	4.1463	0.14107	FALSE
Novel01049	0	0.537418	#NAME?	1	FALSE	48.9277	396.725	-3.0194	5.9043e-09	TRUE
Novel01050	24.4457	91.9328	-1.911	2.66e-06	TRUE	42.2476	58.8352	-0.47781	0.53472	FALSE
Novel01054	567.554	639.913	-0.17312	0.42646	FALSE	332.765	75.0569	2.1484	0.00081462	TRUE
Novel01066	87.2566	16.9413	2.3647	5.7135e-05	TRUE	5.74598	1.05938	2.4393	0.51982	FALSE
Novel01072	176.836	70.1637	1.3336	2.9737e-06	TRUE	155.994	300.747	-0.94706	0.047352	FALSE
Novel01074	0.489523	9.7298	-4.313	0.061796	FALSE	63.1922	7.9199	2.9962	0.0022447	TRUE
Novel01080	37.9638	0	Inf	1.04e-09	TRUE	41.1225	0	Inf	4.48e-05	TRUE
Novel01084	70.9595	2.49463	4.8301	8.768e-07	TRUE	6.19132	0	Inf	0.25877	FALSE
Novel01089	67.2409	3.8182	4.1384	1.7559e-11	TRUE	26.0901	1.56998	4.0547	0.017185	FALSE
Novel01090	0	0.537418	#NAME?	1	FALSE	47.0235	520.567	-3.4686	5.8162e-12	TRUE
Novel01101	8.67762	0	Inf	0.0095089	TRUE	27.2922	59.9837	-1.1361	0.17299	FALSE
Novel01103	115.865	0	Inf	1.755e-28	TRUE	139.247	0	Inf	1.43e-13	TRUE
Novel01113	1.54762	15.1766	-3.2937	0.0062013	TRUE	69.3066	86.5701	-0.32088	0.69289	FALSE
Novel01120	7.91142	29.4544	-1.8965	0.0094272	TRUE	1.4365	0	Inf	0.83873	FALSE
Novel01122	43.7347	230.904	-2.4004	2.2513e-17	TRUE	9.03082	1.57634	2.5183	0.35802	FALSE
Novel01133	1264.48	526.607	1.2637	1.5739e-09	TRUE	337.543	1.56998	7.7482	0.09235	FALSE
Novel01141	8.55904	10.2273	-0.2569	0.86259	FALSE	24.7318	0	Inf	0.0023273	TRUE
Novel01142	22.4481	3.72197	2.5925	0.0044346	TRUE	2.87299	0	Inf	0.60034	FALSE
Novel01143	40.0557	1.4198	4.8183	3.3238e-08	TRUE	10.5231	0	Inf	0.18752	FALSE
Novel01146	20.2924	0	Inf	1.1159e-05	TRUE	17.9723	0	Inf	0.012483	FALSE
Novel01149	30.399	0	Inf	3.3387e-08	TRUE	2.87299	0	Inf	0.60034	FALSE
Novel01150	72.5314	164.07	-1.1776	2.4414e-05	TRUE	36.4905	39.4467	-0.11239	0.90939	FALSE
Novel01153	0.529048	0	Inf	0.99633	FALSE	0.467668	38.9552	-6.3802	0.00021582	TRUE
Novel01155	50.1471	0	Inf	5.4002e-13	TRUE	34.5417	0	Inf	0.0002124	TRUE
Novel01156	31.0467	1.61225	4.2673	2.9985e-06	TRUE	17.9612	0.523325	5.101	0.030668	FALSE
Novel01157	180.223	0.882378	7.6742	5.8446e-40	TRUE	187.295	1.05938	7.4659	5.02e-15	TRUE
Novel01164	0	0	NA	NA	NA	5.679	146.382	-4.688	5.0754e-09	TRUE
Novel01167	113.353	15.9064	2.8331	4.0007e-12	TRUE	120.862	8.94745	3.7557	2.76e-06	TRUE
Novel01177	241.693	77.4388	1.642	1.274e-10	TRUE	29.1529	0.52969	5.7823	0.12222	FALSE
Novel01181	0	0	NA	NA	NA	25.455	132.29	-2.3777	0.00052112	TRUE
Novel01188	33.4943	7.13894	2.2301	0.00090642	TRUE	28.818	1.58907	4.1807	0.010178	FALSE
Novel01197	23.7586	63.8582	-1.4264	0.0017637	TRUE	19.2972	1.56998	3.6196	0.059528	FALSE
Novel01203	4.72191	21.5294	-2.1889	0.011146	TRUE	36.4347	4.23116	3.1062	0.016088	FALSE
Novel01204	939.208	58.7164	3.9996	6.0992e-92	TRUE	84.1293	2.64209	4.9929	0.1359	FALSE
Novel01205	36.4314	98.4308	-1.4339	8.5893e-05	TRUE	150.046	222.589	-0.56898	0.36753	FALSE
Novel01209	825.681	50.7514	4.0241	7.4049e-85	TRUE	944.418	158.552	2.5745	2.47e-09	TRUE
Novel01210	14.2205	102.627	-2.8514	0.00064229	TRUE	12.7945	2.62299	2.2862	0.28173	FALSE
Novel01211	274.193	20.1658	3.7652	1.0778e-34	TRUE	310.618	25.7893	3.5903	4.59e-10	TRUE
Novel01218	27.0909	2.05344	3.7217	5.4938e-05	TRUE	115.026	12.0492	3.255	0.00092395	TRUE
Novel01220	81.8171	8.86374	3.2064	2.025e-10	TRUE	54.0175	10.5429	2.3572	0.017404	FALSE
Novel01222	81.7776	2.14967	5.2495	9.9285e-17	TRUE	81.7327	39.4913	1.0494	0.14624	FALSE
Novel01223	175.866	44.2624	1.9903	3.7549e-07	TRUE	12.895	1.04665	3.623	0.21651	FALSE
Novel01226	0	0	NA	NA	NA	50.0752	190.29	-1.926	0.0023195	TRUE
Novel01230	0	1.76476	#NAME?	0.49337	FALSE	3.30717	61.1386	-4.2084	0.00015344	TRUE
Novel01234	2.93714	4.89304	-0.73632	0.7429	FALSE	7.59433	93.1951	-3.6173	3.4503e-05	TRUE
Novel01235	0	0.537418	#NAME?	1	FALSE	3.27367	198.152	-5.9196	1.4662e-13	TRUE
Novel01244	35.9267	7.58013	2.2448	0.000719	TRUE	5.23366	0.52969	3.3046	0.46764	FALSE
Novel01246	51.26	0	Inf	2.5598e-13	TRUE	41.7465	0	Inf	3.92e-05	TRUE
Novel01257	35.4524	7.23517	2.2928	0.00045083	TRUE	3.35182	7.34565	-1.1319	0.66617	FALSE
Novel01263	0	0	NA	NA	NA	0	116.113	#NAME?	1.4053e-07	TRUE
Novel01274	2.60572	1.07484	1.2776	0.68877	FALSE	35.3653	254.198	-2.8455	7.3323e-07	TRUE
Novel01276	255.54	528.114	-1.0473	9.135e-05	TRUE	63.1612	13.1341	2.2657	0.41421	FALSE
Novel01280	40.6243	0.978607	5.3755	6.1406e-09	TRUE	12.3603	4.21206	1.5531	0.436	FALSE
Novel01301	3.46619	22.4117	-2.6928	0.003516	TRUE	1.4365	0	Inf	0.83873	FALSE
Novel01304	31.9862	192.017	-2.5857	0.00010498	TRUE	5.74598	1.58271	1.8602	0.59981	FALSE
Novel01308	21.1924	1.95721	3.4367	0.00075521	TRUE	9.98849	1.58271	2.6579	0.30625	FALSE
Novel01309	0	0.537418	#NAME?	1	FALSE	5.66783	73.7238	-3.7013	0.00014604	TRUE
Novel01313	0	0	NA	NA	NA	2.82833	59.058	-4.3841	0.00013641	TRUE
Novel01318	620.237	167.551	1.8882	3.1063e-25	TRUE	189.191	194.828	-0.042362	0.9541	FALSE
Novel01320	88.7343	20.5108	2.1131	6.157e-07	TRUE	55.387	4.22479	3.7126	0.00090018	TRUE
Novel01323	708.919	0.537418	10.365	3.1572e-74	TRUE	91.9357	0	Inf	0.084938	FALSE
Novel01333	0	0	NA	NA	NA	0	40.091	#NAME?	4.0379e-05	TRUE
Novel01339	0	0	NA	NA	NA	13.2175	101.479	-2.9407	0.00021739	TRUE
Novel01345	26.8781	1.07484	4.6442	0.0030496	TRUE	2.87299	0	Inf	0.60034	FALSE
Novel01346	308.262	21.7381	3.8259	1.079e-38	TRUE	279.473	6.84778	5.3509	5.36e-15	TRUE
Novel01349	3.58476	0	Inf	0.18285	FALSE	23.0385	243.273	-3.4005	0.00078185	TRUE
Novel01356	0	0	NA	NA	NA	19.7425	240.1	-3.6043	6.1926e-09	TRUE
Novel01361	0	0.537418	#NAME?	1	FALSE	2.33834	69.9014	-4.9018	1.1307e-05	TRUE
Novel01370	70.7466	15.3291	2.2064	9.7457e-06	TRUE	37.5263	22.0942	0.76423	0.44349	FALSE
Novel01378	6.03238	31.9654	-2.4057	0.00087982	TRUE	3.75251	0	Inf	0.47946	FALSE
Novel01386	3.09524	8.55873	-1.4673	0.29369	FALSE	32.8384	0	Inf	0.0017202	TRUE
Novel01388	1034.66	2569.72	-1.3125	4.6553e-11	TRUE	495.937	186.67	1.4097	0.11401	FALSE
Novel01395	33.3757	8.65496	1.9472	0.0025262	TRUE	42.9373	90.7899	-1.0803	0.33926	FALSE
Novel01397	0	0.537418	#NAME?	1	FALSE	9.40917	91.5423	-3.2823	0.00012631	TRUE
Novel01404	209.439	2.14967	6.6063	7.0091e-35	TRUE	176.228	0.523325	8.3955	4.07e-15	TRUE
Novel01408	136.78	31.1792	2.1332	6.4749e-10	TRUE	83.158	32.7071	1.3462	0.068452	FALSE
Novel01416	179.545	151.909	0.24114	0.3339	FALSE	123.023	357.642	-1.5396	0.0012818	TRUE
Novel01422	6.64048	30.6818	-2.208	0.0022934	TRUE	46.9355	37.864	0.30985	0.72353	FALSE
Novel01425	0.529048	13.2194	-4.6431	0.002879	TRUE	0.467668	23.1663	-5.6304	0.0079216	FALSE
Novel01427	9.49856	0	Inf	0.0061109	TRUE	0.957664	0	Inf	0.92544	FALSE
Novel01432	0.529048	0	Inf	0.99633	FALSE	6.58084	120.433	-4.1938	4.3034e-07	TRUE
Novel01445	0	0	NA	NA	NA	7.05967	107.401	-3.9273	3.706e-06	TRUE
Novel01455	1.58714	0.537418	1.5623	0.80371	FALSE	199.646	1128.99	-2.4995	2.6589e-09	TRUE
Novel01464	207.947	60.5937	1.779	1.049e-10	TRUE	36.2014	17.8949	1.0165	0.38971	FALSE
Novel01467	21.6667	0	Inf	0.00016811	TRUE	8.06199	0.523325	3.9454	0.26234	FALSE
Novel01471	1.50809	2.3984	-0.66935	0.8911	FALSE	4.25367	66.7678	-3.9724	0.00014092	TRUE
Novel01473	112.864	21.4331	2.3967	5.5869e-10	TRUE	58.0367	84.4959	-0.54192	0.57563	FALSE
Novel01480	0	38.7993	#NAME?	5.1043e-10	TRUE	0.467668	5.27781	-3.4964	0.44302	FALSE
Novel01481	49.5147	129.594	-1.3881	1.6845e-05	TRUE	15.278	5.76294	1.4066	0.49187	FALSE
Novel01483	0	2.14967	#NAME?	0.49893	FALSE	0	178.675	#NAME?	8.5857e-10	TRUE
Novel01485	5.05333	39.5455	-2.9682	2.1711e-05	TRUE	1.90416	0	Inf	0.75481	FALSE
Novel01492	106.989	15.3527	2.8009	7.8654e-12	TRUE	110.551	3.70147	4.9005	1.02e-07	TRUE
Novel01497	0	0	NA	NA	NA	1.90416	79.3658	-5.3813	9.9966e-07	TRUE
Novel01502	0	0	NA	NA	NA	17.0035	103.681	-2.6082	0.00065722	TRUE
Novel01520	7.61952	6.0641	0.32941	0.79509	FALSE	89.8281	409.438	-2.1884	6.492e-06	TRUE
Novel01522	572.531	78.6898	2.8631	1.8496e-43	TRUE	251.481	9.48351	4.7289	3.92e-09	TRUE
Novel01524	33.4	0.537418	5.9577	9.0516e-07	TRUE	5.73482	8.96655	-0.6448	0.7731	FALSE
Novel01531	0.529048	0	Inf	0.99633	FALSE	6.14667	75.8299	-3.6249	0.0001488	TRUE
Novel01534	117.516	248.559	-1.0807	2.927e-06	TRUE	42.2253	1.58907	4.7319	0.00080557	TRUE
Novel01543	2.07667	41.3103	-4.3142	8.2395e-08	TRUE	20.4111	19.9691	0.031587	1	FALSE
Novel01549	4.11381	23.1579	-2.493	0.0035002	TRUE	34.6868	77.4253	-1.1584	0.11923	FALSE
Novel01562	850.3	89.2873	3.2514	1.5048e-64	TRUE	405.603	3.16541	7.0015	4.15e-23	TRUE
Novel01563	128.647	270.571	-1.0726	0.0062976	TRUE	47.4143	37.3916	0.34261	0.69192	FALSE
Novel01565	55.8481	0	Inf	2.2326e-13	TRUE	32.893	0	Inf	0.0089375	FALSE
Novel01571	0	0	NA	NA	NA	8.50733	74.3299	-3.1272	0.00069305	TRUE
Novel01576	197.049	0	Inf	1.7048e-46	TRUE	16.7145	0	Inf	0.081009	FALSE
Novel01582	543.972	256.268	1.0859	9.2508e-10	TRUE	92.2459	9.46441	3.2849	0.008689	FALSE
Novel01585	0	0	NA	NA	NA	21.5909	108.984	-2.3356	0.0014899	TRUE
Novel01587	0	0	NA	NA	NA	55.8211	385.332	-2.7872	4.7818e-07	TRUE
Novel01589	0	1.07484	#NAME?	0.78291	FALSE	22.3265	126.196	-2.4988	0.00036402	TRUE
Novel01593	15.2786	0	Inf	0.00020606	TRUE	26.4908	0	Inf	0.001492	TRUE
Novel01594	0	0.537418	#NAME?	1	FALSE	5.16667	196.475	-5.249	5.5983e-05	TRUE
Novel01612	1.0581	4.01066	-1.9224	0.43281	FALSE	3.296	191.03	-5.8569	3.7152e-13	TRUE
Novel01619	41.1533	83.6954	-1.0241	0.0058589	TRUE	36.9916	28.3678	0.38295	0.69783	FALSE
Novel01621	275.124	12.032	4.5151	1.7331e-42	TRUE	193.23	12.5789	3.9412	9.3e-09	TRUE
Novel01622	36.7081	2.30217	3.995	1.5572e-06	TRUE	35.9558	30.5247	0.23625	0.8129	FALSE
Novel01632	511.773	50.9438	3.3285	8.2277e-49	TRUE	314.904	65.944	2.2556	1.34e-05	TRUE
Novel01633	4.60333	24.3689	-2.4043	0.0041523	TRUE	83.5934	82.2371	0.0236	0.98525	FALSE
Novel01638	0	0	NA	NA	NA	2.33834	148.577	-5.9896	2.4883e-11	TRUE
Novel01642	627.005	600.442	0.062453	0.70393	FALSE	295.163	88.4851	1.738	0.0006161	TRUE
Novel01646	65.3224	22.203	1.5568	0.00036096	TRUE	64.3061	195.503	-1.6042	0.0043443	FALSE
Novel01650	0	16.5564	#NAME?	0.011057	TRUE	1.4365	1.58907	-0.14563	1	FALSE
Novel01652	3.13476	7.42762	-1.2445	0.63754	FALSE	109.459	1156.3	-3.4011	1.3185e-14	TRUE
Novel01655	302.254	696.264	-1.2039	4.9817e-13	TRUE	35.8677	2.62936	3.7699	0.24702	FALSE
Novel01657	0	0	NA	NA	NA	0	50.5384	#NAME?	3.342e-06	TRUE
Novel01664	93.5109	20.7432	2.1725	9.7726e-08	TRUE	17.238	1.04665	4.0417	0.31897	FALSE
Novel01667	172.841	0	Inf	2.9468e-41	TRUE	176.004	3.17814	5.7913	3.59e-12	TRUE
Novel01669	33.9443	8.61501	1.9782	0.0030222	TRUE	6.19132	1.05302	2.5557	0.48064	FALSE
Novel01672	130.021	263.632	-1.0198	5.1436e-06	TRUE	81.4213	25.2915	1.6868	0.029369	FALSE
Novel01676	2.48714	52.1076	-4.3889	0.0029002	TRUE	0.957664	0.523325	0.87181	1	FALSE
Novel01677	5.4638	67.0754	-3.6178	2.2533e-05	TRUE	1.42533	0	Inf	0.83979	FALSE
Novel01680	430.096	191.11	1.1703	1.0259e-09	TRUE	507.432	154.641	1.7143	0.00045955	TRUE
Novel01684	4615.67	2026.46	1.1876	8.2578e-24	TRUE	413.922	2.62936	7.2985	0.083388	FALSE
Novel01689	37.2371	0	Inf	7.3291e-10	TRUE	12.2487	0	Inf	0.053613	FALSE
Novel01690	73.3524	2.93582	4.643	1.0392e-13	TRUE	22.649	1.58907	3.8332	0.03222	FALSE
Novel01692	0	0	NA	NA	NA	27.3815	341.898	-3.6423	9.0963e-11	TRUE
Novel01693	0	0	NA	NA	NA	9.55431	75.7789	-2.9876	0.00087872	TRUE
Novel01695	13.7705	83.3904	-2.5983	1.5979e-08	TRUE	3.34066	0	Inf	0.53455	FALSE
Novel01703	818.275	237.593	1.7841	2.2562e-27	TRUE	127.044	6.32446	4.3282	0.0064862	FALSE
Novel01704	90.0357	13.1794	2.7722	0.001307	TRUE	45.7768	24.213	0.91884	0.31355	FALSE
Novel01706	221.535	704.141	-1.6683	4.0394e-22	TRUE	434.611	480.569	-0.14502	0.86925	FALSE
Novel01719	5024.63	2452.75	1.0346	2.7199e-19	TRUE	1636.55	341.858	2.2592	0.0093742	FALSE
Novel01722	1068.57	400.733	1.415	3.9945e-21	TRUE	181.309	85.1351	1.0906	0.47752	FALSE
Novel01728	4.93476	44.6074	-3.1762	0.0019364	TRUE	4.27599	0	Inf	0.422	FALSE
Novel01729	16.7471	97.4758	-2.5411	2.4184e-09	TRUE	81.5329	115.762	-0.5057	0.39865	FALSE
Novel01739	189.375	13.9492	3.763	1.4957e-25	TRUE	117.243	32.618	1.8458	0.0068505	FALSE
Novel01743	222.128	26.7837	3.052	1.2721e-22	TRUE	221.281	21.0603	3.3933	6.36e-08	TRUE
Novel01747	38.1614	4.60435	3.051	0.0067758	TRUE	64.6411	4.23116	3.9333	0.0017751	TRUE
Novel01756	53.8809	124.339	-1.2064	0.0002133	TRUE	75.0079	61.4773	0.28699	0.69044	FALSE
Novel01758	228.95	82.2666	1.4767	0.00011263	TRUE	19.9211	0	Inf	0.0076717	FALSE
Novel01762	0	0	NA	NA	NA	5.189	207.113	-5.3188	1.2384e-08	TRUE
Novel01763	0	0	NA	NA	NA	9.42034	67.8463	-2.8484	0.00232	TRUE
Novel01765	66.7362	9.8823	2.7556	1.0285e-07	TRUE	93.7816	78.0505	0.2649	0.67858	FALSE
Novel01768	41.2719	84.6014	-1.0355	0.0061104	TRUE	23.83	2.63572	3.1765	0.10495	FALSE
Novel01770	10.1067	9.28861	0.12177	0.87502	FALSE	40.042	848.195	-4.4048	0.0013246	TRUE
Novel01772	56.0214	107.02	-0.93384	0.14986	FALSE	318.179	90.7949	1.8092	0.00029568	TRUE
Novel01773	4.52428	5.71914	-0.33811	0.95114	FALSE	74.7288	384.395	-2.3629	2.0971e-06	TRUE
Novel01782	0	9.59361	#NAME?	0.0059359	TRUE	22.2818	81.9634	-1.8791	0.0237	FALSE
Novel01786	9.08809	0	Inf	0.0072635	TRUE	0.478832	0	Inf	1	FALSE
Novel01787	196.07	706.282	-1.8489	1.1886e-21	TRUE	389.783	279.746	0.47855	0.38554	FALSE
Novel01789	0	61.4435	#NAME?	4.1677e-11	TRUE	0	28.8593	#NAME?	0.0058669	FALSE
Novel01804	0	0.441189	#NAME?	1	FALSE	7.04851	131.754	-4.2244	1.4744e-07	TRUE
Novel01816	0.529048	0.537418	-0.022646	1	FALSE	4.68784	54.6677	-3.5437	0.0013023	TRUE
Novel01819	21.7609	0.882378	4.6242	0.00010392	TRUE	1.893	0.52969	1.8375	0.86914	FALSE
Novel01825	0	0	NA	NA	NA	1.87067	70.3675	-5.2333	0.0010844	TRUE
Novel01826	6.15095	25.7887	-2.0679	0.0077862	TRUE	129.972	50.1487	1.3739	0.028927	FALSE
Novel01829	276.939	1.51603	7.5131	5.9793e-41	TRUE	101.032	12.6807	2.9941	0.10007	FALSE
Novel01832	3.54524	21.5856	-2.6061	0.0043647	TRUE	0.9465	0	Inf	0.92626	FALSE
Novel01834	0	0	NA	NA	NA	0	26.3254	#NAME?	0.0012219	TRUE
Novel01839	0	166.443	#NAME?	5.0004e-23	TRUE	0	106.049	#NAME?	8.57e-05	TRUE
Novel01841	0.529048	0	Inf	0.99633	FALSE	6.54735	80.9103	-3.6273	0.001171	TRUE
Novel01843	0	0	NA	NA	NA	2.33834	126.05	-5.7524	0.00017351	TRUE
Novel01844	0	0.537418	#NAME?	1	FALSE	0	31.0735	#NAME?	0.00036915	TRUE
Novel01845	162.284	1.07484	7.2383	4.1829e-36	TRUE	138.902	0	Inf	1.53e-13	TRUE
Novel01851	36.55	162.409	-2.1517	2.0463e-11	TRUE	35.2884	75.7853	-1.1027	0.13692	FALSE
Novel01862	5.01381	61.9736	-3.6277	1.7763e-09	TRUE	9.01966	2.62936	1.7784	0.47869	FALSE
Novel01866	120.578	5.27795	4.5138	3.2447e-21	TRUE	78.495	5.8075	3.7566	0.28143	FALSE
Novel01868	84.0914	0	Inf	3.9053e-21	TRUE	129.973	314.209	-1.2735	0.126	FALSE
Novel01869	0	0	NA	NA	NA	7.05967	107.81	-3.9327	3.4765e-06	TRUE
Novel01879	14.4576	46.8533	-1.6963	0.006445	TRUE	37.0251	0	Inf	0.00011881	TRUE
Novel01887	59.7005	1.07484	5.7956	2.5049e-13	TRUE	30.0101	29.4399	0.027677	1	FALSE
Novel01899	3.58476	290.726	-6.3416	1.0661e-28	TRUE	12.7833	171.936	-3.7495	7.89e-08	TRUE
Novel01901	7.09047	41.8713	-2.562	0.0015342	TRUE	3.31833	55.2165	-4.0566	0.00040837	TRUE
Novel01903	77.2047	421.072	-2.4473	0.00099148	TRUE	7.66131	0.523325	3.8718	0.3753	FALSE
Novel01909	71.4733	20.5671	1.7971	8.3934e-05	TRUE	66.812	11.6023	2.5257	0.0058247	FALSE
Novel01910	0	0	NA	NA	NA	41.4339	159.433	-1.9441	0.0016691	TRUE
Novel01913	0	0.537418	#NAME?	1	FALSE	54.0386	306.708	-2.5048	2.6615e-06	TRUE
Novel01920	0	0	NA	NA	NA	1.87067	76.8638	-5.3607	1.5977e-06	TRUE
Novel01934	4.97428	35.0774	-2.818	0.00015101	TRUE	19.5316	14.2189	0.458	0.74441	FALSE
Novel01938	16.1786	55.9494	-1.79	0.00035501	TRUE	10.378	0.52969	4.2922	0.1599	FALSE
Novel01939	30.7548	2.59086	3.5693	2.3788e-05	TRUE	16.1575	0	Inf	0.019917	FALSE
Solyc00g005283.1	96.5423	2.20595	5.4517	1.1769e-16	TRUE	50.1868	2.62936	4.2545	0.00058296	TRUE
Solyc00g005285.1	117.941	2.74336	5.426	5.8683e-23	TRUE	64.9524	3.67601	4.1432	0.00013267	TRUE
Solyc00g005287.1	27.9119	0.537418	5.6987	1.0533e-06	TRUE	15.1887	2.09967	2.8548	0.16182	FALSE
Solyc00g006850.2	165.142	54.0232	1.6121	0.00013197	TRUE	29.6541	0	Inf	0.10271	FALSE
Solyc00g007010.3	366.749	502.067	-0.45309	0.0067709	TRUE	848.008	3430.71	-2.0164	1.3003e-06	TRUE
Solyc00g007080.3	149.919	123.898	0.27502	0.26849	FALSE	262.983	828.431	-1.6554	7.0258e-05	TRUE
Solyc00g007090.3	674.726	334.62	1.0118	4.5467e-10	TRUE	517.924	636.448	-0.2973	0.46502	FALSE
Solyc00g007130.3	125.521	58.829	1.0933	0.00055761	TRUE	89.1484	213.761	-1.2617	0.16805	FALSE
Solyc00g009050.2	115.193	46.6445	1.3043	0.00010657	TRUE	31.9366	18.4373	0.79258	0.5271	FALSE
Solyc00g009090.3	134.996	41.7351	1.6936	1.6457e-07	TRUE	17.6833	7.37111	1.2624	0.53334	FALSE
Solyc00g014800.1	37.6081	13.0106	1.5314	0.0081366	TRUE	22.1143	31.6669	-0.51799	0.6303	FALSE
Solyc00g030510.3	3393.99	1816.48	0.90184	1.3384e-09	TRUE	1831.8	25493.2	-3.7988	1.0953e-06	TRUE
Solyc00g032947.1	397.817	39.9704	3.3151	7.1876e-41	TRUE	247.694	64.1512	1.949	0.00031763	TRUE
Solyc00g056680.1	374.935	182.03	1.0425	5.0666e-07	TRUE	93.1378	13.1595	2.8233	0.2433	FALSE
Solyc00g058900.2	214.338	492.929	-1.2015	0.19528	FALSE	189.98	2.62299	6.1785	1.9731e-13	TRUE
Solyc00g059100.3	835.83	388.412	1.1056	4.1052e-09	TRUE	249.478	246.003	0.020233	0.98189	FALSE
Solyc00g059500.2	38.2557	92.1179	-1.2678	0.00051258	TRUE	40.3323	75.1283	-0.89742	0.21884	FALSE
Solyc00g071180.3	133.576	477.738	-1.8386	1.6426e-20	TRUE	2217.33	6448.4	-1.5401	0.00092463	TRUE
Solyc00g096460.2	41.7614	141.281	-1.7583	5.7375e-08	TRUE	83.5934	60.4752	0.46705	0.49732	FALSE
Solyc00g099580.2	52.239	239.479	-2.1967	4.6742e-16	TRUE	29.8761	18.8843	0.66181	0.55151	FALSE
Solyc00g127870.3	680.91	377.768	0.84997	1.3678e-07	TRUE	500.352	1399.52	-1.4839	0.0001547	TRUE
Solyc00g140060.3	145.941	785.865	-2.4289	1.4349e-42	TRUE	777.843	1185.19	-0.60757	0.55962	FALSE
Solyc00g141565.1	122.229	309.138	-1.3387	0.00029017	TRUE	80.0505	1.57634	5.6663	0.00042423	TRUE
Solyc00g145170.2	155.668	67.6764	1.2017	3.1157e-05	TRUE	521.387	233.513	1.1588	0.007528	FALSE
Solyc00g156980.3	133.047	395.127	-1.5704	1.6672e-14	TRUE	103.524	44.163	1.2291	0.068067	FALSE
Solyc00g164680.2	106.208	266.671	-1.3282	1.1771e-08	TRUE	169.345	230.842	-0.44694	0.65425	FALSE
Solyc00g184350.3	198.029	463.268	-1.2261	7.3919e-11	TRUE	149.058	83.0737	0.84341	0.1435	FALSE
Solyc00g209460.2	300.226	93.3453	1.6854	7.6475e-13	TRUE	98.9396	13.2104	2.9049	0.27876	FALSE
Solyc00g255510.1	35.3186	2.59086	3.7689	2.9273e-06	TRUE	7.18248	0	Inf	0.28389	FALSE
Solyc00g256710.2	71.0628	176.118	-1.3094	1.8349e-06	TRUE	69.6291	77.2089	-0.14908	0.826	FALSE
Solyc00g257110.3	29.4686	32.5101	-0.14171	0.95971	FALSE	5149.29	57110.5	-3.4713	4.2662e-19	TRUE
Solyc00g322635.1	29.1676	122.591	-2.0714	7.1842e-09	TRUE	111.24	77.4253	0.5228	0.3883	FALSE
Solyc01g005210.3	555.115	1554.57	-1.4857	5.8348e-27	TRUE	1080.4	1254.98	-0.2161	0.56879	FALSE
Solyc01g005360.3	4.15333	1.86099	1.1582	0.63584	FALSE	453.413	4001.01	-3.1415	2.7138e-11	TRUE
Solyc01g005390.3	0	15.2565	#NAME?	0.0060268	TRUE	9.03082	1.57634	2.5183	0.35802	FALSE
Solyc01g005400.3	70.6767	157.331	-1.1545	0.013847	FALSE	105.762	19.4649	2.4419	0.0011325	TRUE
Solyc01g005510.3	46.8086	47.1566	-0.010686	0.98125	FALSE	9305.18	92473.8	-3.3129	8.6151e-18	TRUE
Solyc01g006070.2	124.764	608.161	-2.2852	5.4128e-06	TRUE	90.5836	3.70147	4.6131	0.066563	FALSE
Solyc01g006360.3	281.624	1717.95	-2.6088	5.8994e-40	TRUE	419.183	420.733	-0.0053258	0.98954	FALSE
Solyc01g006370.3	2938.48	6482.29	-1.1414	8.0816e-13	TRUE	2900.58	2836.41	0.032276	0.93314	FALSE
Solyc01g006440.2	147.55	734.509	-2.3156	1.292e-24	TRUE	1665.04	800.15	1.0572	0.16058	FALSE
Solyc01g006730.3	30.1619	43.8049	-0.53837	0.27413	FALSE	155.004	415.494	-1.4225	0.0019378	TRUE
Solyc01g006735.1	8.99382	7.23517	0.31391	0.89949	FALSE	767.883	14610.8	-4.25	9.6778e-13	TRUE
Solyc01g006780.3	123.034	84.0803	0.54922	0.067526	FALSE	121.775	502.385	-2.0446	9.4644e-06	TRUE
Solyc01g006790.2	201.163	108.898	0.88539	0.00023119	TRUE	223.172	1014.58	-2.1847	2.5622e-06	TRUE
Solyc01g006880.3	828.91	1691.47	-1.029	5.1844e-15	TRUE	910.737	1070.64	-0.23336	0.69727	FALSE
Solyc01g006920.3	40.6243	99.7217	-1.2956	0.00034756	TRUE	36.6803	15.7443	1.2202	0.37003	FALSE
Solyc01g007830.2	14.71	74.7754	-2.3458	6.4425e-07	TRUE	21.8588	35.1455	-0.68513	0.57771	FALSE
Solyc01g007850.2	216.877	558.972	-1.3659	1.9568e-14	TRUE	362.71	296.008	0.29318	0.68032	FALSE
Solyc01g007955.1	725.8	1620.4	-1.1587	0.0014148	TRUE	648.074	255.539	1.3426	0.0015852	TRUE
Solyc01g008050.3	18.0819	12.032	0.58767	0.49511	FALSE	129.781	1263.27	-3.283	3.8702e-14	TRUE
Solyc01g008110.3	4978.78	5064.25	-0.024555	0.95418	FALSE	3948.8	1818.16	1.1189	0.0022744	TRUE
Solyc01g008130.3	407.869	131.567	1.6323	3.0559e-15	TRUE	203.01	78.8425	1.3645	0.13352	FALSE
Solyc01g008240.3	476.272	360.336	0.40244	0.01578	FALSE	4214.96	40503.1	-3.2644	2.6948e-17	TRUE
Solyc01g008440.3	455.672	522.634	-0.1978	0.21531	FALSE	778.891	1909.99	-1.2941	0.00067194	TRUE
Solyc01g008480.3	93.2343	187.765	-1.01	8.6263e-05	TRUE	142.833	153.492	-0.10383	0.8408	FALSE
Solyc01g008670.3	58.7062	50.1177	0.22819	0.6038	FALSE	149.134	693.91	-2.2181	5.2142e-07	TRUE
Solyc01g008740.2	5.54285	6.31283	-0.18766	0.96495	FALSE	10.4003	342.417	-5.0411	0.0004511	TRUE
Solyc01g009190.2	848.78	302.983	1.4862	7.6008e-12	TRUE	105.31	4.74812	4.4711	0.23347	FALSE
Solyc01g009240.3	3700.59	1844.84	1.0043	1.7469e-17	TRUE	633.119	4262.43	-2.7511	9.43e-05	TRUE
Solyc01g009330.1	15.9262	57.4491	-1.8509	0.00021732	TRUE	3.83066	0	Inf	0.47354	FALSE
Solyc01g009430.3	138.748	308.007	-1.1505	0.001593	TRUE	1141.52	1591.21	-0.47916	0.62372	FALSE
Solyc01g009670.3	149.186	74.1417	1.0088	0.00048393	TRUE	47.0806	12.0683	1.9639	0.083467	FALSE
Solyc01g009860.3	163.619	415.009	-1.3428	7.9237e-07	TRUE	1183.76	2225.56	-0.91079	0.12238	FALSE
Solyc01g009920.2	74.3314	176.022	-1.2437	4.4327e-05	TRUE	153.768	180.786	-0.23353	0.64807	FALSE
Solyc01g010080.3	44.7381	134.921	-1.5925	0.00045294	TRUE	6.69248	2.1124	1.6637	0.58854	FALSE
Solyc01g010220.3	240.833	117.698	1.0329	1.1829e-05	TRUE	177.853	123.26	0.52898	0.31567	FALSE
Solyc01g010280.3	8.18809	18.4973	-1.1757	0.15598	FALSE	7.082	109.304	-3.948	8.8152e-05	TRUE
Solyc01g010350.3	26.4829	68.0613	-1.3618	0.0018575	TRUE	695.362	526.077	0.40249	0.43245	FALSE
Solyc01g010360.3	4.68238	11.727	-1.3245	0.61583	FALSE	431.888	5657.28	-3.7114	4.377e-20	TRUE
Solyc01g010370.3	383.418	493.621	-0.36449	0.027209	FALSE	479.864	1150.88	-1.262	0.0013837	TRUE
Solyc01g010390.3	2435.11	7275.91	-1.5791	0.0051973	TRUE	1805.49	770.066	1.2293	0.12788	FALSE
Solyc01g010415.1	0	0.537418	#NAME?	1	FALSE	103.668	432.29	-2.06	0.00034973	TRUE
Solyc01g010530.1	1138.02	1068.01	0.091596	0.89008	FALSE	306.756	3.16541	6.5986	5.7998e-19	TRUE
Solyc01g010700.3	192.604	234.056	-0.28121	0.20877	FALSE	499.558	1796.86	-1.8468	0.00011668	TRUE
Solyc01g010720.3	24.9352	72.2971	-1.5358	0.00030633	TRUE	13.2622	1.05938	3.646	0.13094	FALSE
Solyc01g010880.3	441.728	186.416	1.2446	5.3367e-11	TRUE	188.243	168.222	0.16223	0.75914	FALSE
Solyc01g011030.3	264.433	241.749	0.1294	0.52295	FALSE	348.509	1414.16	-2.0207	5.086e-07	TRUE
Solyc01g011050.3	7.93572	4.20311	0.9169	0.71992	FALSE	718.697	16208.4	-4.4952	4.2609e-11	TRUE
Solyc01g011237.1	12.3019	0	Inf	0.0011828	TRUE	2.85066	0	Inf	0.60234	FALSE
Solyc01g011415.1	0	0	NA	NA	NA	8.93034	74.158	-3.0538	0.00087291	TRUE
Solyc01g014495.1	87.439	204.843	-1.2282	1.4423e-06	TRUE	103.904	54.138	0.94054	0.15256	FALSE
Solyc01g015250.1	35.1362	0	Inf	9.42e-06	TRUE	11.9485	0	Inf	0.13812	FALSE
Solyc01g015285.1	270.624	72.337	1.9035	2.2921e-14	TRUE	197.34	20.5306	3.2648	3.98e-07	TRUE
Solyc01g016650.1	0	0	NA	NA	NA	0	33.7029	#NAME?	0.00019177	TRUE
Solyc01g017750.1	35.8081	5.52668	2.6958	0.00011864	TRUE	19.0416	8.94109	1.0906	0.45895	FALSE
Solyc01g020340.2	36.179	72.7782	-1.0084	0.010884	TRUE	18.0951	14.1552	0.35427	0.82101	FALSE
Solyc01g020360.1	354.998	168.658	1.0737	1.4402e-07	TRUE	46.9255	0	Inf	0.11784	FALSE
Solyc01g021730.2	1002.38	454.557	1.1409	2.2605e-14	TRUE	306.831	3.14632	6.6076	0.11878	FALSE
Solyc01g034155.1	81.3671	186.289	-1.195	6.1344e-06	TRUE	82.0006	72.9904	0.16793	0.81312	FALSE
Solyc01g049650.3	2652.75	2899.15	-0.12814	0.2685	FALSE	3420.24	7681.27	-1.1672	0.0013056	TRUE
Solyc01g049880.3	50.439	16.7326	1.5919	0.001847	TRUE	30.1987	10.5493	1.5173	0.20344	FALSE
Solyc01g049975.1	56.7481	115.276	-1.0224	0.0011731	TRUE	69.6961	34.2135	1.0265	0.18396	FALSE
Solyc01g050075.1	17.6714	58.6765	-1.7314	0.00032632	TRUE	14.6987	17.3397	-0.2384	0.87555	FALSE
Solyc01g056310.3	72.0053	227.01	-1.6566	0.2652	FALSE	26830.7	149488	-2.4781	2.0261e-09	TRUE
Solyc01g056360.3	1.58714	5.9116	-1.8971	0.58813	FALSE	1034.07	9694.93	-3.2289	0.0003594	TRUE
Solyc01g056450.2	0	0.537418	#NAME?	1	FALSE	19.2414	123.752	-2.6852	0.0002016	TRUE
Solyc01g057000.3	145.759	311.456	-1.0954	0.010906	TRUE	136.574	108.365	0.33378	0.55383	FALSE
Solyc01g057010.1	0	0.537418	#NAME?	1	FALSE	4.68784	110.842	-4.5634	0.00033904	TRUE
Solyc01g057190.1	0	0	NA	NA	NA	29.664	434.978	-3.8742	6.4326e-13	TRUE
Solyc01g057310.3	193.054	444.362	-1.2027	2.1551e-10	TRUE	79.3621	56.8501	0.48129	0.49274	FALSE
Solyc01g057320.2	10.0671	119.359	-3.5676	1.0292e-06	TRUE	11.4696	6.81596	0.75083	0.72494	FALSE
Solyc01g057510.2	3634.95	911.865	1.995	6.0616e-57	TRUE	763.692	3.13995	7.9261	0.083737	FALSE
Solyc01g057590.2	432.823	91.0831	2.2485	9.6976e-20	TRUE	94.7976	0	Inf	0.080052	FALSE
Solyc01g057680.3	134.822	60.9224	1.146	0.00016091	TRUE	345.162	157.653	1.1305	0.01636	FALSE
Solyc01g058735.1	74.9243	213.538	-1.511	6.5473e-09	TRUE	102.891	91.3068	0.17232	0.84519	FALSE
Solyc01g059760.2	1.0581	0	Inf	0.76898	FALSE	69.9182	5.23325	3.7399	0.00021062	TRUE
Solyc01g059900.3	15.2786	13.6043	0.16745	0.8722	FALSE	37.793	435.101	-3.5252	1.8818e-11	TRUE
Solyc01g059950.1	31.5514	83.0055	-1.3955	0.00048004	TRUE	6.6255	0.52969	3.6448	0.35229	FALSE
Solyc01g060040.3	739.209	1516.25	-1.0364	4.686e-09	TRUE	706.572	789.892	-0.16082	0.70509	FALSE
Solyc01g060085.1	83.7114	38.222	1.131	0.010285	TRUE	73.4151	62.2043	0.23906	0.7351	FALSE
Solyc01g060270.1	356.019	175.91	1.0171	3.1231e-05	TRUE	78.0273	0	Inf	0.08287	FALSE
Solyc01g060350.1	20.3319	1.51603	3.7454	0.00053943	TRUE	16.5805	11.0535	0.58499	0.70071	FALSE
Solyc01g066070.3	6.60095	17.7275	-1.4252	0.1061	FALSE	26.4462	394.435	-3.8987	6.7919e-12	TRUE
Solyc01g066420.3	2.11619	0.537418	1.9774	0.64953	FALSE	312.894	4129.54	-3.7222	0.00023797	TRUE
Solyc01g066610.3	67.0281	152.407	-1.1851	4.3767e-05	TRUE	57.4586	44.1757	0.37927	0.63602	FALSE
Solyc01g066620.3	1703.86	6002.17	-1.8167	1.9356e-06	TRUE	99.0574	49.4599	1.002	0.46736	FALSE
Solyc01g066700.3	48.4566	56.1092	-0.21154	0.74144	FALSE	431.012	3499.54	-3.0214	2.9453e-14	TRUE
Solyc01g066710.3	11.2438	25.9412	-1.2061	0.076825	FALSE	178.555	1392.68	-2.9634	7.0909e-06	TRUE
Solyc01g066720.3	2771.3	1294.13	1.0986	2.0957e-11	TRUE	2155.44	1626.16	0.40651	0.26995	FALSE
Solyc01g066740.3	380.14	778.494	-1.0342	3.3687e-11	TRUE	446.883	362.858	0.30049	0.4857	FALSE
Solyc01g066760.2	1006.52	701.501	0.52086	0.00016658	TRUE	246.637	45.9685	2.4237	5.0105e-05	TRUE
Solyc01g066790.1	32.9257	0	Inf	7.8764e-09	TRUE	33.1498	0	Inf	0.00029703	TRUE
Solyc01g066810.3	10.5019	10.8046	-0.040998	1	FALSE	1619.45	24243.3	-3.904	1.2548e-09	TRUE
Solyc01g066820.3	167.66	216.152	-0.36651	0.13057	FALSE	134.604	370.241	-1.4597	0.0019195	TRUE
Solyc01g066870.3	194.705	231.096	-0.2472	0.24552	FALSE	202.45	668.922	-1.7243	8.5267e-05	TRUE
Solyc01g067020.3	1061.55	2158.52	-1.0239	0.0019477	TRUE	216.108	56.4159	1.9376	0.40979	FALSE
Solyc01g067070.3	771.901	490.084	0.65539	2.2035e-05	TRUE	621.381	1738.54	-1.4843	0.00011859	TRUE
Solyc01g067103.1	260.146	607.815	-1.2243	3.6998e-10	TRUE	323.85	365.31	-0.17379	0.8405	FALSE
Solyc01g067160.3	0.529048	13.4118	-4.664	0.0027506	TRUE	8.05083	5.76294	0.48233	0.85376	FALSE
Solyc01g067210.3	21.1528	122.478	-2.5336	4.0302e-11	TRUE	33.7738	33.0459	0.031434	1	FALSE
Solyc01g067215.1	10.3043	40.4279	-1.9721	0.0010229	TRUE	17.1263	14.168	0.27358	0.86772	FALSE
Solyc01g067340.2	136.598	20.0533	2.768	2.5971e-12	TRUE	30.4443	12.668	1.265	0.27648	FALSE
Solyc01g067408.1	11.9705	52.035	-2.12	7.0901e-05	TRUE	9.86568	0	Inf	0.099018	FALSE
Solyc01g067530.3	209.92	464.985	-1.1473	5.2422e-10	TRUE	179.713	110.63	0.69995	0.19126	FALSE
Solyc01g067600.3	417.368	2068.54	-2.3092	8.5264e-62	TRUE	776.807	1024.14	-0.39879	0.74181	FALSE
Solyc01g068040.1	2300.11	737.964	1.6401	4.8728e-34	TRUE	507.026	17.4543	4.8604	0.16418	FALSE
Solyc01g068070.3	176.727	398.182	-1.1719	2.1817e-09	TRUE	209.411	158.393	0.40283	0.42425	FALSE
Solyc01g068120.3	10.581	8.31	0.34855	0.88087	FALSE	1216.34	19303.1	-3.9882	2.5067e-23	TRUE
Solyc01g068263.1	61.8957	162.803	-1.3952	1.2243e-06	TRUE	54.6079	26.2299	1.0579	0.22205	FALSE
Solyc01g068267.1	39.3929	175.637	-2.1566	6.1795e-08	TRUE	45.2546	28.8529	0.64935	0.62586	FALSE
Solyc01g068480.3	1006.81	2167.78	-1.1064	1.5616e-18	TRUE	922.775	899.949	0.036135	0.94724	FALSE
Solyc01g073640.3	19678.2	7487.85	1.394	2.1176e-22	TRUE	10295.3	734.089	3.8099	5.25e-20	TRUE
Solyc01g073750.3	825.906	2670.22	-1.6929	7.8494e-10	TRUE	663.159	405.422	0.70993	0.496	FALSE
Solyc01g079190.2	37.9638	5.62291	2.7552	6.1951e-05	TRUE	5.26715	0	Inf	0.32895	FALSE
Solyc01g079230.3	164.227	381.811	-1.2172	1.0313e-09	TRUE	149.516	129.611	0.20611	0.8702	FALSE
Solyc01g079300.3	74.7266	17.8637	2.0646	5.2496e-06	TRUE	9.08664	16.3249	-0.84526	0.5788	FALSE
Solyc01g079385.1	102.322	239.904	-1.2293	3.7833e-07	TRUE	138.056	148.081	-0.10113	0.88715	FALSE
Solyc01g079410.3	8397.78	6272.76	0.42091	0.0001022	TRUE	3816.8	1515.75	1.3323	0.00044001	TRUE
Solyc01g079570.3	533.281	1098.8	-1.043	3.8198e-13	TRUE	811.39	813.311	-0.003413	1	FALSE
Solyc01g079615.1	2.07667	16.0989	-2.9546	0.0086794	TRUE	1.42533	0	Inf	0.83979	FALSE
Solyc01g079680.3	43.8776	96.016	-1.1298	0.0014843	TRUE	42.6595	24.6663	0.79032	0.401	FALSE
Solyc01g079690.3	26.2852	137.784	-2.3901	1.3049e-11	TRUE	32.9166	27.2702	0.27149	0.87473	FALSE
Solyc01g079740.3	219.3	109.348	1.004	4.5605e-05	TRUE	74.5192	68.9375	0.11232	0.94389	FALSE
Solyc01g080260.3	101.96	565.054	-2.4704	1.5272e-08	TRUE	280.785	151.553	0.88965	0.27777	FALSE
Solyc01g080490.2	27.0909	121.974	-2.1707	1.8942e-09	TRUE	155.869	168.969	-0.11643	0.93471	FALSE
Solyc01g080640.3	9849.26	12519.9	-0.34613	0.01343	FALSE	10156.3	4030.18	1.3335	0.00023135	TRUE
Solyc01g080700.3	198.621	452.784	-1.1888	2.1686e-10	TRUE	147.465	280.307	-0.92663	0.054186	FALSE
Solyc01g080820.1	200.698	90.1607	1.1545	9.7381e-06	TRUE	44.9879	3.17814	3.8233	0.28039	FALSE
Solyc01g080840.3	442.589	1050.4	-1.2469	2.5357e-16	TRUE	444.613	265.336	0.74473	0.19701	FALSE
Solyc01g080870.3	4.07428	135.636	-5.057	0.010112	TRUE	62.758	58.3819	0.10428	0.89328	FALSE
Solyc01g080910.2	890.687	732.063	0.28295	0.042634	FALSE	700.097	140.618	2.3158	1.6714e-07	TRUE
Solyc01g080920.3	3.42666	4.54808	-0.40845	0.93979	FALSE	3.31833	153.421	-5.5309	1.6969e-10	TRUE
Solyc01g080950.3	3.17429	1.61225	0.97735	0.77032	FALSE	229.406	4888.61	-4.4134	9.8814e-26	TRUE
Solyc01g081020.1	121.423	60.5937	1.0028	0.0015695	TRUE	33.3508	9.47714	1.8152	0.21453	FALSE
Solyc01g081140.1	3.50571	91.8765	-4.7119	6.7413e-11	TRUE	383.259	41.6482	3.202	0.0088645	FALSE
Solyc01g081240.3	195.116	224.711	-0.20374	0.36184	FALSE	169.969	1003.2	-2.5613	1.27e-05	TRUE
Solyc01g081250.3	1875.1	168.369	3.4773	7.5725e-48	TRUE	1150.68	329.222	1.8054	8.1e-06	TRUE
Solyc01g081340.3	409.788	30.8579	3.7312	1.8467e-48	TRUE	109.818	51.1317	1.1028	0.1883	FALSE
Solyc01g081420.2	72.0662	716.271	-3.3131	3.5957e-61	TRUE	130.82	91.1477	0.52131	0.77906	FALSE
Solyc01g081540.3	228.199	593.713	-1.3795	9.9397e-13	TRUE	165.815	322.639	-0.96035	0.13429	FALSE
Solyc01g081545.1	25.3852	119.423	-2.234	1.5426e-09	TRUE	26.569	36.7282	-0.46715	0.65689	FALSE
Solyc01g081590.3	7.61952	28.7972	-1.9182	0.076088	FALSE	123.701	2146.94	-4.1173	1.9474e-21	TRUE
Solyc01g081600.3	1.95809	69.0326	-5.1398	1.4448e-07	TRUE	7.02618	0	Inf	0.20649	FALSE
Solyc01g081620.3	81.7867	580.993	-2.8286	1.8832e-07	TRUE	383.966	23.1472	4.0521	6.84e-13	TRUE
Solyc01g086640.2	378.954	179.608	1.0772	3.0096e-07	TRUE	121.252	122.923	-0.019738	0.97341	FALSE
Solyc01g086700.3	5.01381	41.1741	-3.0378	4.786e-05	TRUE	19.5093	0.52969	5.2029	0.022005	FALSE
Solyc01g086840.2	268495	107052	1.3266	3.9546e-22	TRUE	29023.9	214.376	7.081	0.087709	FALSE
Solyc01g086850.3	876.561	418.477	1.0667	4.4746e-12	TRUE	311.658	472.223	-0.59951	0.15702	FALSE
Solyc01g086950.3	102.9	242.511	-1.2368	1.9193e-07	TRUE	194.501	156.517	0.31346	0.62925	FALSE
Solyc01g087015.1	3.62429	20.1096	-2.4721	0.0083552	TRUE	8.54083	12.0619	-0.49801	0.78452	FALSE
Solyc01g087030.3	401.633	457.412	-0.18762	0.2475	FALSE	625.068	1783.67	-1.5128	8.7137e-05	TRUE
Solyc01g087060.3	66.2467	31.9491	1.0521	0.011142	TRUE	28.0725	55.4329	-0.98159	0.34191	FALSE
Solyc01g087070.3	681.014	1139.71	-0.74291	0.0047024	TRUE	8929.64	34253.9	-1.9396	3.0633e-05	TRUE
Solyc01g087170.3	365.053	802.004	-1.1355	3.1737e-13	TRUE	390.035	312.403	0.32019	0.60093	FALSE
Solyc01g087210.3	3227.38	6994.3	-1.1158	1.1346e-06	TRUE	5488.6	8828.22	-0.68568	0.27454	FALSE
Solyc01g087280.1	463.839	202.71	1.1942	0.00045991	TRUE	23.4181	0.523325	5.4838	0.14053	FALSE
Solyc01g087425.1	12.6729	109.252	-3.1078	4.2406e-13	TRUE	32.8384	47.1693	-0.52246	0.72833	FALSE
Solyc01g087450.3	1784.98	1210.24	0.56062	0.0016871	TRUE	1353.54	4803.49	-1.8274	0.00024041	TRUE
Solyc01g087610.3	355.451	714.692	-1.0077	3.0422e-08	TRUE	445.077	309.268	0.5252	0.22304	FALSE
Solyc01g087820.2	23.2295	56.1256	-1.2727	0.0077643	TRUE	44.1071	39.5231	0.15832	0.86505	FALSE
Solyc01g088480.3	1849.18	1604.01	0.2052	0.093512	FALSE	1951.68	4248.05	-1.1221	0.0022051	TRUE
Solyc01g088690.3	61.9747	25.6925	1.2703	0.004443	TRUE	49.1287	35.8153	0.45599	0.58825	FALSE
Solyc01g088700.3	4462.47	9740.12	-1.1261	4.0904e-16	TRUE	5380.27	5926.32	-0.13946	0.68879	FALSE
Solyc01g088760.3	607.5	297.248	1.0312	5.5464e-10	TRUE	419.859	333.5	0.33222	0.44704	FALSE
Solyc01g089907.1	74.6233	184.196	-1.3035	9.6199e-05	TRUE	37.0586	23.1409	0.67937	0.49564	FALSE
Solyc01g089920.3	1161.07	358.557	1.6952	2.7619e-29	TRUE	450.71	76.8638	2.5518	0.17783	FALSE
Solyc01g089940.1	383.363	123.698	1.6319	1.1063e-10	TRUE	85.7109	0.523325	7.3556	0.12894	FALSE
Solyc01g090000.1	367.452	150.658	1.2863	6.7329e-10	TRUE	80.9226	1.56998	5.6877	0.18648	FALSE
Solyc01g090010.2	511.271	136.235	1.908	2.1963e-08	TRUE	117.793	1.04665	6.8143	0.13653	FALSE
Solyc01g090030.2	1281.02	423.056	1.5984	4.0381e-28	TRUE	296.375	1.57634	7.5547	0.099232	FALSE
Solyc01g090050.3	735.5	235.156	1.6451	1.1842e-19	TRUE	148.371	8.42413	4.1385	0.24693	FALSE
Solyc01g090060.1	267.355	99.0644	1.4323	1.9023e-09	TRUE	80.4103	2.63572	4.9311	0.20373	FALSE
Solyc01g090080.2	1162.44	301.95	1.9448	1.6155e-36	TRUE	237.968	0.523325	8.8288	0.077481	FALSE
Solyc01g090090.2	1540.99	560.166	1.4599	7.7094e-26	TRUE	365.816	1.04665	8.4492	0.078493	FALSE
Solyc01g090100.2	120.444	31.5242	1.9338	6.7249e-08	TRUE	25.3781	0	Inf	0.15824	FALSE
Solyc01g090110.2	3143.26	1111.38	1.4999	2.1056e-33	TRUE	613.361	3.15905	7.6011	0.093898	FALSE
Solyc01g090340.2	2122.27	923.159	1.201	1.1769e-20	TRUE	1156.41	107.879	3.4222	1.63e-07	TRUE
Solyc01g090425.1	25.1481	141.161	-2.4888	2.1534e-12	TRUE	49.4078	35.6625	0.47033	0.65621	FALSE
Solyc01g090510.2	24.3271	59.8639	-1.2991	0.0041329	TRUE	24.7318	14.7104	0.74953	0.5449	FALSE
Solyc01g090530.2	153.637	60.0563	1.3551	0.00011919	TRUE	167.398	155.073	0.11033	0.83662	FALSE
Solyc01g090810.3	73.2033	101.254	-0.468	0.1347	FALSE	77.7134	11.0917	2.8087	0.001431	TRUE
Solyc01g090860.3	784.646	1740.51	-1.1494	3.3842e-18	TRUE	730.892	742.496	-0.022724	0.96798	FALSE
Solyc01g091000.3	103.736	43.4999	1.2538	0.00029027	TRUE	20.5563	1.05302	4.287	0.20884	FALSE
Solyc01g091020.3	1328.26	974.157	0.44731	0.00069944	TRUE	1665.07	3817.53	-1.1971	0.0011915	TRUE
Solyc01g091050.3	721.261	2996.21	-2.0545	0.042545	FALSE	576.464	174.537	1.7237	0.0022113	TRUE
Solyc01g091080.3	165.656	335.159	-1.0167	0.00017805	TRUE	154.635	175.586	-0.18331	0.72309	FALSE
Solyc01g091090.3	62.9933	231.634	-1.8786	1.2545e-12	TRUE	68.3601	87.1775	-0.3508	0.65111	FALSE
Solyc01g091300.3	61.8805	70.2037	-0.18206	0.59239	FALSE	116.086	724.651	-2.6421	0.0018514	TRUE
Solyc01g091320.3	15533.5	7208.13	1.1077	1.0234e-20	TRUE	15211.5	3659.7	2.0554	2.37e-08	TRUE
Solyc01g091330.3	291.944	222.465	0.39211	0.054359	FALSE	228.887	47.4748	2.2694	6.2689e-05	TRUE
Solyc01g091410.3	5.66143	0.978607	2.5324	0.21332	FALSE	149.49	1772.12	-3.5674	6.4736e-17	TRUE
Solyc01g091420.2	27.17	111.193	-2.033	4.5226e-08	TRUE	52.1456	18.897	1.4644	0.3237	FALSE
Solyc01g091560.2	23.6643	12.7219	0.8954	0.20338	FALSE	45.721	383.054	-3.0666	5.015e-09	TRUE
Solyc01g091700.3	86.0252	144.048	-0.74372	0.010603	TRUE	75.586	237.663	-1.6527	0.0019362	TRUE
Solyc01g094060.3	1319.17	3613.72	-1.4539	6.5364e-25	TRUE	1660	2400.63	-0.53223	0.38552	FALSE
Solyc01g094300.1	159.189	32.904	2.2744	6.6167e-12	TRUE	43.9967	1.58907	4.7911	0.17903	FALSE
Solyc01g094315.1	11.031	58.2916	-2.4017	4.7884e-06	TRUE	316.795	3309.96	-3.3852	7.91e-17	TRUE
Solyc01g094390.2	1.0581	0	Inf	0.76898	FALSE	25.3545	278.499	-3.4574	0.00021977	TRUE
Solyc01g094400.3	1.0581	3.03205	-1.5188	0.61802	FALSE	262.925	2606.1	-3.3092	6.4847e-16	TRUE
Solyc01g094620.3	1408.82	2851.8	-1.0174	3.91e-12	TRUE	1130.4	1224.38	-0.11522	0.76508	FALSE
Solyc01g094800.3	1062.74	4985.19	-2.2299	3.9113e-23	TRUE	1475.49	1275.31	0.21035	0.85143	FALSE
Solyc01g094835.1	112.028	295.027	-1.397	4.7546e-10	TRUE	119.683	68.3251	0.80873	0.23065	FALSE
Solyc01g094970.3	36.8966	135.017	-1.8716	0.0012136	TRUE	38.0709	68.2423	-0.84198	0.46504	FALSE
Solyc01g095240.3	20.3714	30.7381	-0.59348	0.30093	FALSE	497.807	1213.9	-1.286	0.0021273	TRUE
Solyc01g095320.3	3.01619	95.5186	-4.985	7.7061e-18	TRUE	26.5243	39.3703	-0.56979	0.54304	FALSE
Solyc01g095440.2	15.2786	31.5642	-1.0468	0.087519	FALSE	50.131	206.417	-2.0418	0.00036692	TRUE
Solyc01g095450.3	1020.62	908.086	0.16854	0.22699	FALSE	284.462	95.4539	1.5754	0.0018363	TRUE
Solyc01g095520.3	387.924	151.107	1.3602	1.4986e-11	TRUE	877.633	1544.45	-0.8154	0.43989	FALSE
Solyc01g095550.2	81.4066	19.6284	2.0522	2.6152e-06	TRUE	63.0036	322.798	-2.3571	0.00013455	TRUE
Solyc01g095650.3	357.233	115.452	1.6296	4.6641e-14	TRUE	75.8105	56.9074	0.41378	0.72348	FALSE
Solyc01g095710.3	310.229	694.421	-1.1625	1.3486e-12	TRUE	276.958	224.185	0.30498	0.66383	FALSE
Solyc01g095720.3	1639.11	3632.36	-1.148	0.0045449	TRUE	613.091	419.778	0.54648	0.22872	FALSE
Solyc01g095730.3	616.555	1314.53	-1.0922	7.2022e-13	TRUE	623.814	855.528	-0.4557	0.61419	FALSE
Solyc01g095870.2	84.6752	17.7674	2.2527	2.5887e-07	TRUE	6.19132	14.2635	-1.204	0.48758	FALSE
Solyc01g096010.3	124.33	533.504	-2.1013	1.0073e-20	TRUE	276.77	234.881	0.23676	0.71331	FALSE
Solyc01g096170.3	29.6176	35.7673	-0.27218	0.62703	FALSE	151.194	931.336	-2.6229	0.00060934	TRUE
Solyc01g096175.1	18.8238	108.522	-2.5274	2.4294e-10	TRUE	109.682	7.90717	3.794	5.6e-06	TRUE
Solyc01g096370.3	1485.77	1019.44	0.54343	0.00036233	TRUE	364.849	86.0658	2.0838	2.5126e-05	TRUE
Solyc01g096390.3	1653.34	3922.7	-1.2465	3.6348e-14	TRUE	1643.27	1226.32	0.42223	0.30098	FALSE
Solyc01g096410.3	84.3681	72.2245	0.22421	0.5095	FALSE	131.629	1076.44	-3.0317	0.00012498	TRUE
Solyc01g096430.3	107.439	31.2355	1.7823	1.8879e-06	TRUE	55.387	61.1577	-0.14299	0.85687	FALSE
Solyc01g096435.1	1609.56	576.418	1.4815	5.4235e-27	TRUE	706.859	871.263	-0.30169	0.4405	FALSE
Solyc01g096670.3	732.584	826.06	-0.17325	0.24897	FALSE	375.696	116.923	1.684	0.0005261	TRUE
Solyc01g096750.1	217.056	314.527	-0.53512	0.021318	FALSE	265.889	22.1388	3.5862	2.5944e-09	TRUE
Solyc01g096860.2	132.493	50.519	1.391	1.7025e-05	TRUE	5.69016	2.1124	1.4296	0.67182	FALSE
Solyc01g096880.3	4366.02	1522.25	1.5201	3.9449e-29	TRUE	848.041	755.089	0.16749	0.81296	FALSE
Solyc01g096950.3	6.5219	27.5135	-2.0768	0.0054426	TRUE	9.98849	7.8817	0.34176	0.88489	FALSE
Solyc01g097020.3	5618.22	2785.03	1.0124	5.0973e-16	TRUE	5378.63	6332.87	-0.23562	0.51458	FALSE
Solyc01g097050.3	6.26953	9.7298	-0.63405	0.69958	FALSE	1461.72	8068.13	-2.4646	7.6516e-11	TRUE
Solyc01g097230.3	168.411	152.118	0.14679	0.57071	FALSE	259.584	801.966	-1.6273	0.00041609	TRUE
Solyc01g097520.3	1823.59	1381.55	0.40049	0.005951	TRUE	2460.71	1060.03	1.215	0.0011372	TRUE
Solyc01g097730.3	80.1752	174.185	-1.1194	3.289e-05	TRUE	83.0811	153.754	-0.88804	0.42031	FALSE
Solyc01g097960.3	6.23	5.87164	0.085468	1	FALSE	459.48	3888.42	-3.0811	9.2762e-15	TRUE
Solyc01g098270.1	2.52667	3.47324	-0.45905	0.9181	FALSE	0.467668	36.3895	-6.2819	0.00038769	TRUE
Solyc01g098340.3	41.0986	141.851	-1.7872	2.247e-08	TRUE	37.9605	34.0862	0.15531	0.89982	FALSE
Solyc01g098450.3	222.924	506.784	-1.1848	6.8917e-11	TRUE	167.276	132.234	0.33913	0.73057	FALSE
Solyc01g098670.2	24.1538	5.87164	2.0404	0.011012	TRUE	14.1975	11.6468	0.2857	0.86731	FALSE
Solyc01g098810.3	148.885	71.9358	1.0494	0.00026015	TRUE	50.1756	26.3381	0.92983	0.28981	FALSE
Solyc01g098960.2	1886.56	895.963	1.0742	5.1455e-17	TRUE	219.661	2.1124	6.7003	0.10883	FALSE
Solyc01g099110.3	254.919	520.292	-1.0293	5.1653e-09	TRUE	265.232	242.208	0.13101	0.80181	FALSE
Solyc01g099160.3	361.331	840.252	-1.2175	0.010085	TRUE	10196.1	12515.6	-0.29571	0.40868	FALSE
Solyc01g099530.3	83632.7	25252.7	1.7276	7.7008e-57	TRUE	6404.8	96.0995	6.0585	0.12287	FALSE
Solyc01g099620.3	2533.2	3172.96	-0.32487	0.0048944	TRUE	612.847	59.5877	3.3624	2.9895e-05	TRUE
Solyc01g099820.3	71.7804	126.224	-0.81432	0.11561	FALSE	1260.53	6135.31	-2.2831	1.4522e-09	TRUE
Solyc01g099860.3	390.444	416.928	-0.094683	0.56637	FALSE	450.531	1272.67	-1.4982	0.0001546	TRUE
Solyc01g099870.2	90.2181	13.6043	2.7294	1.0548e-09	TRUE	49.151	11.0408	2.1544	0.033625	FALSE
Solyc01g100440.2	58.691	121.324	-1.0477	0.00074515	TRUE	45.7657	6.31173	2.8582	0.011133	FALSE
Solyc01g100490.3	140.31	87.3048	0.68449	0.016152	FALSE	316.395	1427.35	-2.1735	8.0176e-08	TRUE
Solyc01g100630.2	289.274	132.649	1.1248	2.7993e-07	TRUE	76.9022	40.9339	0.90973	0.61028	FALSE
Solyc01g100770.2	5086.44	2506.68	1.0209	1.1534e-10	TRUE	3073.25	2300.61	0.41775	0.36472	FALSE
Solyc01g101070.3	329.929	690.731	-1.066	5.4655e-11	TRUE	365.751	515.483	-0.49506	0.37793	FALSE
Solyc01g101260.2	147.921	58.2916	1.3435	8.0574e-06	TRUE	88.6708	24.2448	1.8708	0.014174	FALSE
Solyc01g102300.3	311.652	737.906	-1.2435	2.4263e-09	TRUE	264.542	244.721	0.11236	0.8171	FALSE
Solyc01g102320.1	108.987	202.572	-0.89427	0.00038345	TRUE	604.692	167.536	1.8517	2.6398e-05	TRUE
Solyc01g102870.2	89.3576	32.1016	1.4769	0.0001174	TRUE	41.9462	5.27781	2.9905	0.011837	FALSE
Solyc01g102990.3	467.263	946.26	-1.018	8.0775e-12	TRUE	501.469	446.148	0.16864	0.69183	FALSE
Solyc01g103245.1	530.928	1078.52	-1.0225	1.1814e-12	TRUE	895.913	506.846	0.82181	0.038984	FALSE
Solyc01g103275.1	10.1067	48.7942	-2.2714	7.9748e-05	TRUE	16.2245	7.86897	1.0439	0.55124	FALSE
Solyc01g103290.3	8.10904	34.5563	-2.0913	0.0017007	TRUE	7.61665	8.92199	-0.22821	0.93165	FALSE
Solyc01g103295.1	32.4362	70.6685	-1.1235	0.0065588	TRUE	25.2553	24.1493	0.064602	0.98514	FALSE
Solyc01g103340.3	6.68	26.5749	-1.9921	0.0080698	TRUE	12.8726	9.975	0.36792	0.84856	FALSE
Solyc01g103570.3	204.693	428.615	-1.0662	1.839e-08	TRUE	212.106	167.219	0.34305	0.49781	FALSE
Solyc01g103580.3	94.2133	238.974	-1.3429	1.4988e-05	TRUE	167.15	168.323	-0.010096	0.99949	FALSE
Solyc01g103630.3	37.7662	7.77258	2.2806	0.00032139	TRUE	61.1776	70.9799	-0.21441	0.75988	FALSE
Solyc01g103660.3	340.44	94.8123	1.8443	1.3032e-16	TRUE	121.008	184.297	-0.60693	0.24559	FALSE
Solyc01g103695.1	122.308	497.615	-2.0245	3.5237e-24	TRUE	213.199	185.639	0.1997	0.87968	FALSE
Solyc01g103910.2	3.62429	7.38767	-1.0274	0.47339	FALSE	270.05	3018.46	-3.4825	4.4885e-12	TRUE
Solyc01g104090.3	131.861	63.3934	1.0566	0.00066211	TRUE	35.188	15.2592	1.2054	0.26342	FALSE
Solyc01g104400.3	2385.23	1481.88	0.6867	1.8579e-08	TRUE	350.797	106.003	1.7265	0.00039191	TRUE
Solyc01g104413.1	25.5433	59.8076	-1.2274	0.0062133	TRUE	14.1975	22.0369	-0.63429	0.61818	FALSE
Solyc01g104434.1	448.524	143.583	1.6433	1.1418e-16	TRUE	84.8302	8.97291	3.2409	0.084526	FALSE
Solyc01g104490.3	446.317	925.958	-1.0529	1.8427e-12	TRUE	265.022	181.904	0.54293	0.38792	FALSE
Solyc01g104600.3	1678.68	732.617	1.1962	2.0022e-19	TRUE	998.047	1071.67	-0.10268	0.78976	FALSE
Solyc01g104860.3	722.869	261.537	1.4667	1.0495e-18	TRUE	140.497	32.1265	2.1287	0.35494	FALSE
Solyc01g104915.1	8.34619	30.2406	-1.8573	0.0069575	TRUE	32.7491	28.3105	0.21012	0.86722	FALSE
Solyc01g105270.3	467.634	355.011	0.39752	0.021686	FALSE	429.464	1188.4	-1.4684	0.00022696	TRUE
Solyc01g105360.3	105.497	43.981	1.2622	0.00019504	TRUE	29.5313	13.1595	1.1661	0.33986	FALSE
Solyc01g105600.3	105.214	484.96	-2.2045	5.6933e-05	TRUE	249.717	63.4369	1.9769	0.047189	FALSE
Solyc01g105650.3	1.95809	32.2777	-4.043	0.0047938	TRUE	304.058	111.734	1.4443	0.0033144	FALSE
Solyc01g105720.2	2494.06	3261.53	-0.38705	0.00065819	TRUE	2192.43	5368.24	-1.2919	0.00039819	TRUE
Solyc01g105810.3	243.439	158.318	0.62073	0.0056293	TRUE	720.237	7688.74	-3.4162	5.2523e-18	TRUE
Solyc01g106050.3	370.413	1088.25	-1.5548	4.6128e-25	TRUE	408.868	308.676	0.40554	0.57034	FALSE
Solyc01g106253.1	90.3914	535.263	-2.566	7.2784e-05	TRUE	119.027	221.92	-0.89875	0.47923	FALSE
Solyc01g106470.3	403.473	532.968	-0.40158	0.19108	FALSE	362.209	1146.04	-1.6618	3.519e-05	TRUE
Solyc01g106510.2	35.65	11.2059	1.6696	0.0071257	TRUE	11.002	1.05302	3.3852	0.32648	FALSE
Solyc01g106770.3	1770.08	3978.61	-1.1684	2.2808e-17	TRUE	1714.71	2097.2	-0.29049	0.62521	FALSE
Solyc01g106830.3	3.13476	2.14967	0.54424	0.84637	FALSE	88.9921	1011.47	-3.5066	0.00043111	TRUE
Solyc01g106947.1	25.7957	74.5829	-1.5317	0.00031994	TRUE	8.0285	23.7342	-1.5638	0.25179	FALSE
Solyc01g107180.3	1042.19	1379.44	-0.40447	0.0018634	TRUE	386.063	125.373	1.6226	0.00061931	TRUE
Solyc01g107277.1	0.489523	19.436	-5.3112	0.00011336	TRUE	5.74598	1.05938	2.4393	0.51982	FALSE
Solyc01g107625.1	229.762	101.888	1.1732	1.4324e-06	TRUE	118.724	217.239	-0.87167	0.090567	FALSE
Solyc01g107690.3	113.219	232.709	-1.0394	1.2067e-05	TRUE	68.8054	90.8917	-0.40163	0.5403	FALSE
Solyc01g107810.3	267.632	310.289	-0.21336	0.64305	FALSE	1009.99	316.81	1.6727	4.0022e-05	TRUE
Solyc01g107880.3	1227.96	3410.74	-1.4738	2.4515e-13	TRUE	1285.43	1358.99	-0.080285	0.90315	FALSE
Solyc01g107920.2	68.2443	53.7435	0.34462	0.38982	FALSE	108.324	308.635	-1.5106	0.0022096	TRUE
Solyc01g108120.3	242.499	218.149	0.15266	0.46268	FALSE	236.189	694.238	-1.5555	0.00025421	TRUE
Solyc01g108160.3	756.777	1666.94	-1.1393	2.0858e-08	TRUE	670.159	689.34	-0.040712	0.93638	FALSE
Solyc01g108270.3	2.48714	10.7647	-2.1137	0.10472	FALSE	127.99	788.646	-2.6234	3.0956e-09	TRUE
Solyc01g108300.3	864.189	774.993	0.15716	0.24266	FALSE	2133.05	9190.5	-2.1072	0.00024937	TRUE
Solyc01g108460.2	591.82	871.972	-0.55912	0.00018535	TRUE	2790.15	8872.13	-1.6689	5.6815e-06	TRUE
Solyc01g108640.1	998.361	455.19	1.1331	2.3782e-14	TRUE	294.433	98.4665	1.5802	0.24247	FALSE
Solyc01g108670.3	554.963	1466	-1.4014	5.0602e-11	TRUE	242.899	29.4972	3.0417	0.16647	FALSE
Solyc01g108780.3	31.7733	0	Inf	1.7008e-08	TRUE	24.0632	0	Inf	0.0027019	FALSE
Solyc01g108790.2	45.5195	3.8182	3.5755	3.1804e-07	TRUE	2.39416	0	Inf	0.67381	FALSE
Solyc01g108973.1	49.3809	164.262	-1.734	6.97e-09	TRUE	29.8203	57.1379	-0.93815	0.52536	FALSE
Solyc01g109080.3	531.907	2109.15	-1.9874	1.5954e-23	TRUE	557.919	706.375	-0.34038	0.74029	FALSE
Solyc01g109090.2	36.8419	210.065	-2.5114	3.2421e-17	TRUE	110.295	217.968	-0.98275	0.057408	FALSE
Solyc01g109180.3	172.598	513.932	-1.5742	7.115e-11	TRUE	464.729	298.445	0.63892	0.18135	FALSE
Solyc01g109220.3	146.586	64.933	1.1747	0.00027547	TRUE	112.088	108.084	0.052478	0.93214	FALSE
Solyc01g109380.3	241.757	437.172	-0.85464	0.000805	TRUE	346.586	120.529	1.5238	0.0015593	TRUE
Solyc01g109460.3	4373.99	10755.4	-1.298	0.0011219	TRUE	31758.6	50321.5	-0.66403	0.27292	FALSE
Solyc01g109580.3	316.38	354.577	-0.16444	0.39548	FALSE	499.46	1639.27	-1.7146	1.1869e-05	TRUE
Solyc01g109730.1	309.345	141.746	1.1259	1.119e-07	TRUE	57.4487	1.58271	5.1818	0.20715	FALSE
Solyc01g109870.3	1073.57	2188.17	-1.0273	2.776e-16	TRUE	1204.83	1137.92	0.082427	0.90237	FALSE
Solyc01g109920.2	0	52.0913	#NAME?	4.6788e-10	TRUE	0	0	NA	NA	NA
Solyc01g110050.2	654.017	1683.74	-1.3643	5.8918e-24	TRUE	3527.67	286.392	3.6227	1.77e-09	TRUE
Solyc01g110090.1	235.494	192.121	0.29367	0.21593	FALSE	82.869	3.17814	4.7046	4.2161e-06	TRUE
Solyc01g110160.3	529.143	256.228	1.0462	4.8187e-09	TRUE	205.926	95.4921	1.1087	0.052419	FALSE
Solyc01g110180.3	77.5695	65.5667	0.24253	0.48175	FALSE	60.9432	343.576	-2.4951	1.374e-06	TRUE
Solyc01g110190.3	87.439	236.086	-1.433	8.4404e-09	TRUE	117.846	88.1796	0.41839	0.64954	FALSE
Solyc01g110210.2	3431.16	1238.34	1.4703	6.6607e-33	TRUE	640.087	2.62299	7.9309	0.080655	FALSE
Solyc01g110240.1	1676.18	603.917	1.4728	1.0173e-26	TRUE	375.85	1.04665	8.4882	0.075662	FALSE
Solyc01g110320.3	25.9538	5.08549	2.3515	0.0027104	TRUE	20.9123	17.3652	0.26815	0.84836	FALSE
Solyc01g110340.3	1059.68	567.852	0.90005	6.5565e-10	TRUE	395.628	98.2233	2.01	0.00081041	TRUE
Solyc01g110430.3	1293.17	4234.11	-1.7111	1.3621e-45	TRUE	2278.39	1501.47	0.60164	0.10486	FALSE
Solyc01g110440.3	221.118	692.981	-1.648	1.3671e-05	TRUE	412.772	223.336	0.88613	0.047503	FALSE
Solyc01g110910.3	25.9143	6.85025	1.9195	0.010896	TRUE	11.8815	24.7554	-1.059	0.3967	FALSE
Solyc01g110950.3	1268.78	254.182	2.3195	2.0717e-15	TRUE	363.678	19.4649	4.2237	0.22728	FALSE
Solyc01g111080.3	653.33	293.535	1.1543	5.5626e-12	TRUE	81.5788	27.3148	1.5785	0.35244	FALSE
Solyc01g111530.3	3710.77	7599.99	-1.0343	3.3521e-16	TRUE	4128.34	17000.9	-2.042	0.0038673	FALSE
Solyc01g111780.3	838.238	1698.59	-1.0189	3.0936e-12	TRUE	878.546	846.209	0.054105	0.94198	FALSE
Solyc01g111870.2	250.9	566.784	-1.1757	1.6404e-11	TRUE	207.618	180.883	0.19888	0.69617	FALSE
Solyc01g111880.3	61.54	165.786	-1.4297	1.108e-06	TRUE	231.203	239.302	-0.049674	0.92062	FALSE
Solyc01g111910.3	557.046	1184.59	-1.0885	7.8455e-05	TRUE	470.09	327.354	0.52209	0.22428	FALSE
Solyc01g111980.3	44.0752	50.0688	-0.18394	0.90284	FALSE	61.8003	7.39021	3.0639	0.0021228	TRUE
Solyc01g112080.3	1707.18	1275.82	0.42019	0.0014191	TRUE	658.63	256.635	1.3597	0.0013157	TRUE
Solyc01g112230.3	171.333	134.165	0.35279	0.14064	FALSE	327.362	3063.03	-3.226	5.8419e-15	TRUE
Solyc01g112260.3	472.058	346.636	0.44554	0.012376	TRUE	1021.37	2374.98	-1.2174	0.0012512	TRUE
Solyc02g005110.3	99.0781	27.8422	1.8313	1.781e-06	TRUE	117.923	118.883	-0.011693	0.98845	FALSE
Solyc02g005180.3	3139.98	1420.6	1.1443	3.5833e-21	TRUE	484.772	146.503	1.7264	0.18072	FALSE
Solyc02g005210.3	255.29	517.098	-1.0183	1.0952e-08	TRUE	318.937	550.504	-0.78748	0.061614	FALSE
Solyc02g005340.3	5.09286	13.548	-1.4115	0.18288	FALSE	466.791	1467.55	-1.6526	2.6664e-05	TRUE
Solyc02g011830.1	28.6933	5.77541	2.3127	0.0021552	TRUE	13.674	13.2041	0.050453	0.99647	FALSE
Solyc02g014187.1	32.4757	86.535	-1.4139	0.00025291	TRUE	30.8896	49.339	-0.67561	0.51239	FALSE
Solyc02g014190.3	70.6919	1336.86	-4.2412	9.8241e-49	TRUE	197.567	402.092	-1.0252	0.62881	FALSE
Solyc02g014350.3	247.726	627.523	-1.3409	4.7509e-15	TRUE	449.101	685.676	-0.61049	0.36278	FALSE
Solyc02g014430.3	125.71	253.973	-1.0146	1.26e-05	TRUE	553.532	954.741	-0.78644	0.31348	FALSE
Solyc02g014450.2	35.4371	94.0026	-1.4074	0.00015529	TRUE	44.6083	44.6227	-0.00046526	1	FALSE
Solyc02g014530.3	8.26714	29.9919	-1.8591	0.0079283	TRUE	191.337	1070.66	-2.4843	4.19e-09	TRUE
Solyc02g014560.3	470.823	28.652	4.0385	7.4068e-59	TRUE	115.608	521.661	-2.1739	0.021858	FALSE
Solyc02g014730.3	351.392	138.61	1.342	2.7475e-10	TRUE	29.5424	7.37747	2.0016	0.19682	FALSE
Solyc02g021270.3	53.2576	146.366	-1.4585	2.3095e-06	TRUE	57.0691	32.031	0.83324	0.39188	FALSE
Solyc02g021290.1	39.1314	7.29144	2.4241	0.010637	TRUE	12.2375	3.6951	1.7276	0.3937	FALSE
Solyc02g021475.1	68.3233	183.987	-1.4292	1.7473e-07	TRUE	65.0529	67.2339	-0.047574	0.94981	FALSE
Solyc02g022870.3	630.076	1288.74	-1.0324	7.0249e-10	TRUE	875.594	669.573	0.38702	0.32839	FALSE
Solyc02g022915.1	63.1909	170.96	-1.4359	4.0821e-07	TRUE	70.0521	21.0667	1.7335	0.036423	FALSE
Solyc02g024000.3	182.3	470.519	-1.3679	5.8908e-13	TRUE	320.32	293.269	0.12729	0.82867	FALSE
Solyc02g024060.2	76.7638	317.673	-2.049	5.023e-05	TRUE	35.4212	13.6892	1.3716	0.20658	FALSE
Solyc02g030100.3	130.417	298.444	-1.1943	5.0482e-08	TRUE	169.291	207.791	-0.29563	0.74996	FALSE
Solyc02g030505.1	12.1438	0	Inf	0.0012339	TRUE	22.6825	1.05302	4.429	0.020357	FALSE
Solyc02g031860.3	1658.86	3730.39	-1.1691	8.106e-12	TRUE	2284.78	2651.53	-0.21477	0.71884	FALSE
Solyc02g031900.2	1564.07	3896.57	-1.3169	4.6896e-18	TRUE	1875.01	1763.31	0.088608	0.88287	FALSE
Solyc02g031950.3	0	0	NA	NA	NA	50.3431	2.10603	4.5792	0.00033246	TRUE
Solyc02g031990.1	6.56143	33.7375	-2.3623	0.11903	FALSE	111.764	15.808	2.8217	0.00053454	TRUE
Solyc02g032270.1	205.347	48.1605	2.0921	2.4489e-09	TRUE	41.1461	5.28417	2.961	0.33683	FALSE
Solyc02g032335.1	111.687	6.65779	4.0683	1.6359e-17	TRUE	115.473	54.8268	1.0746	0.091203	FALSE
Solyc02g032480.2	76.1952	350.392	-2.2012	1.0236e-08	TRUE	95.1859	100.044	-0.071819	0.95812	FALSE
Solyc02g032570.1	114.624	27.4972	2.0596	1.7652e-08	TRUE	16.258	0	Inf	0.13419	FALSE
Solyc02g032650.3	21.9981	51.8825	-1.2379	0.0097481	TRUE	10.8457	21.5454	-0.99026	0.46167	FALSE
Solyc02g032820.3	3.99524	6.40906	-0.68183	0.6975	FALSE	36.8018	710.629	-4.2712	1.4581e-06	TRUE
Solyc02g032910.2	433692	203180	1.0939	2.6796e-24	TRUE	51174.6	403.173	6.9879	0.077724	FALSE
Solyc02g032940.3	93.59	382.958	-2.0328	6.4676e-17	TRUE	240.601	458.747	-0.93106	0.13036	FALSE
Solyc02g032970.3	981.641	2049.45	-1.062	8.8791e-10	TRUE	1025.82	743.954	0.4635	0.33787	FALSE
Solyc02g033030.3	17.0786	95.4786	-2.483	6.3815e-09	TRUE	8.5185	46.4218	-2.4461	0.022174	FALSE
Solyc02g033070.1	4.97428	7.6364	-0.6184	0.66361	FALSE	40.7106	229.927	-2.4977	0.00053141	TRUE
Solyc02g036270.3	180.5	393.867	-1.1257	1.093e-08	TRUE	202.897	158.611	0.35526	0.55176	FALSE
Solyc02g036370.3	91.5528	127.484	-0.47764	0.097356	FALSE	265.218	1206.09	-2.1851	1.0886e-07	TRUE
Solyc02g038640.2	95.5176	27.0161	1.8219	0.0027927	TRUE	65.0641	55.8098	0.22134	0.7724	FALSE
Solyc02g038670.2	281.098	78.0325	1.8489	0.0018861	TRUE	56.0333	111.467	-0.99226	0.11801	FALSE
Solyc02g038680.1	2841.87	1154.51	1.2996	3.5255e-07	TRUE	716.7	21.6027	5.0521	0.19675	FALSE
Solyc02g038740.3	1468.02	663.283	1.1462	1.6373e-09	TRUE	614.724	2017.63	-1.7146	0.051389	FALSE
Solyc02g043810.3	58.8552	135.306	-1.201	0.0061679	TRUE	138.489	725.873	-2.3899	6.75e-08	TRUE
Solyc02g043860.3	755.765	1529.56	-1.0171	4.0189e-06	TRUE	904.501	899.133	0.0085879	0.99621	FALSE
Solyc02g050205.1	548.87	1187.07	-1.1129	2.049e-11	TRUE	516.935	350.956	0.55869	0.22534	FALSE
Solyc02g061850.3	132.177	124.83	0.082513	0.8394	FALSE	94.0372	404.256	-2.104	1.3816e-05	TRUE
Solyc02g061860.1	22.1562	3.03205	2.8693	0.0051727	TRUE	1.4365	0	Inf	0.83873	FALSE
Solyc02g061900.1	357.865	168.161	1.0896	9.0366e-08	TRUE	92.8599	0	Inf	0.073584	FALSE
Solyc02g062020.3	935.988	568.34	0.71974	9.7272e-07	TRUE	1793.82	5930.82	-1.7252	0.00096116	TRUE
Solyc02g062040.3	779.35	281.735	1.4679	3.3669e-19	TRUE	196.718	149.943	0.39171	0.52909	FALSE
Solyc02g062070.1	310.12	121.532	1.3515	1.5077e-09	TRUE	79.9203	0	Inf	0.073553	FALSE
Solyc02g062090.1	88.6704	38.9518	1.1868	0.0012888	TRUE	22.0039	0	Inf	0.12652	FALSE
Solyc02g062270.3	1146.59	2385.86	-1.0572	2.1202e-17	TRUE	1551.94	1603.26	-0.046931	0.89395	FALSE
Solyc02g062340.3	7613.32	6921.34	0.13747	0.20798	FALSE	2542.89	800.617	1.6673	0.0003016	TRUE
Solyc02g062370.3	120.468	571.757	-2.2468	7.2423e-31	TRUE	184.792	247.461	-0.4213	0.73705	FALSE
Solyc02g062390.3	84.2161	207.152	-1.2985	7.0656e-05	TRUE	448.948	648.837	-0.53131	0.19532	FALSE
Solyc02g062750.3	41.1928	24.5777	0.74504	0.16602	FALSE	32.0805	365.391	-3.5097	7.0532e-07	TRUE
Solyc02g062860.3	7.81715	22.2193	-1.5071	0.048637	FALSE	303.235	3182.24	-3.3915	1.295e-06	TRUE
Solyc02g062870.3	69.6338	30.128	1.2087	0.0027324	TRUE	318.267	3058.22	-3.2644	7.48e-16	TRUE
Solyc02g063000.3	359.145	170.093	1.0782	3.5209e-06	TRUE	297.902	24.8955	3.5809	7.237e-10	TRUE
Solyc02g063040.3	110.361	245.391	-1.1528	9.1754e-07	TRUE	112.568	95.5634	0.23626	0.77986	FALSE
Solyc02g063120.1	124.518	60.1525	1.0497	0.00087052	TRUE	31.0236	11.0535	1.4889	0.39945	FALSE
Solyc02g063255.1	27.8328	6.40906	2.1186	0.0042046	TRUE	17.4377	2.61663	2.7364	0.13961	FALSE
Solyc02g063260.3	27.7933	72.0647	-1.3746	0.0060711	TRUE	55.9663	68.6115	-0.29389	0.689	FALSE
Solyc02g063310.2	1.0581	0.978607	0.11267	1	FALSE	18.7625	432.949	-4.5283	1.2116e-15	TRUE
Solyc02g063330.3	566.505	282.451	1.0041	3.9447e-08	TRUE	294.139	294.066	0.00035749	1	FALSE
Solyc02g063350.1	2096.13	993.584	1.077	1.7367e-17	TRUE	788.651	561.815	0.48929	0.4949	FALSE
Solyc02g063390.3	1230.85	571.723	1.1063	2.0511e-11	TRUE	1145.16	279.91	2.0325	2.63e-06	TRUE
Solyc02g063430.3	413.427	304.732	0.44009	0.010805	TRUE	160.383	42.7394	1.9079	0.001948	TRUE
Solyc02g063450.3	4518.14	19157.6	-2.0841	1.0307e-14	TRUE	2011.19	1497.92	0.42509	0.29598	FALSE
Solyc02g063470.1	88.2052	30.0082	1.5555	9.4136e-05	TRUE	22.5051	0	Inf	0.16751	FALSE
Solyc02g064560.1	39.4719	8.4625	2.2217	0.00041157	TRUE	3.35182	1.04665	1.6792	0.76764	FALSE
Solyc02g064570.2	1163.31	240.77	2.2725	3.0792e-47	TRUE	98.0601	0	Inf	0.053484	FALSE
Solyc02g064800.3	94.9643	212.094	-1.1592	1.21e-05	TRUE	106.22	85.2052	0.31804	0.60979	FALSE
Solyc02g064830.3	19.9609	91.6205	-2.1985	1.2316e-07	TRUE	698.836	554.728	0.33317	0.76939	FALSE
Solyc02g065090.3	1.50809	2.68709	-0.83332	0.8862	FALSE	98.947	1330.05	-3.7487	2.5394e-16	TRUE
Solyc02g065110.3	260.058	261.609	-0.0085811	1	FALSE	242.783	1063.95	-2.1317	1.0142e-06	TRUE
Solyc02g065160.2	1446.04	660.451	1.1306	2.8957e-16	TRUE	478.698	13.185	5.1821	0.18392	FALSE
Solyc02g065280.3	107.439	216.938	-1.0138	3.5647e-05	TRUE	1569.15	3448.8	-1.1361	0.053969	FALSE
Solyc02g065490.3	180.026	462.93	-1.3626	1.4382e-12	TRUE	895.539	964.826	-0.10751	0.78507	FALSE
Solyc02g065500.3	429.901	1025.07	-1.2536	2.2682e-17	TRUE	303.382	209.736	0.53256	0.25419	FALSE
Solyc02g065640.3	4.76143	5.27795	-0.14858	1	FALSE	577.804	10755.7	-4.2184	4.949e-25	TRUE
Solyc02g065780.1	1277.2	409.314	1.6417	2.4935e-19	TRUE	623.553	625.905	-0.0054306	0.99401	FALSE
Solyc02g066950.3	144.865	444.916	-1.6188	1.3856e-14	TRUE	168.4	85.116	0.98439	0.079591	FALSE
Solyc02g067040.3	109.477	230.559	-1.0745	7.3426e-06	TRUE	54.5744	68.7657	-0.33346	0.70459	FALSE
Solyc02g067080.3	3512.46	3145.43	0.15923	0.18209	FALSE	3523.56	7656.14	-1.1196	0.0020253	TRUE
Solyc02g067090.3	174.775	373.211	-1.0945	7.2129e-08	TRUE	240.024	183.462	0.3877	0.59423	FALSE
Solyc02g067150.3	7.61952	11.8395	-0.63584	0.5581	FALSE	11.8145	169.65	-3.8439	5.6526e-08	TRUE
Solyc02g067200.3	172.683	422.889	-1.2922	2.9666e-11	TRUE	148.723	147.85	0.0084955	0.99798	FALSE
Solyc02g067275.1	62.5828	152.871	-1.2885	1.3466e-05	TRUE	47.4478	39.3894	0.26853	0.76199	FALSE
Solyc02g067280.1	13.281	61.1312	-2.2025	1.3433e-05	TRUE	12.9173	15.7316	-0.28436	0.88243	FALSE
Solyc02g067285.1	78.4938	333.914	-2.0888	4.0945e-19	TRUE	94.4502	100.229	-0.085671	0.92334	FALSE
Solyc02g067350.3	30.4781	104.014	-1.7709	1.7375e-06	TRUE	31.7245	219.782	-2.7924	0.11615	FALSE
Solyc02g067450.3	13.7552	14.6628	-0.092177	1	FALSE	1989.1	39787.8	-4.3221	6.47e-17	TRUE
Solyc02g067460.3	3472.71	1659.68	1.0652	1.4118e-13	TRUE	3135.65	3275.19	-0.062812	0.91349	FALSE
Solyc02g067490.3	293.923	360.737	-0.29551	0.12972	FALSE	270.832	802.283	-1.5667	0.00017263	TRUE
Solyc02g067510.3	9.81476	4.70058	1.0621	0.40447	FALSE	136.517	1688.19	-3.6283	3.4336e-17	TRUE
Solyc02g067570.3	991.875	2240.37	-1.1755	1.0597e-20	TRUE	1175.5	1387.74	-0.23946	0.5916	FALSE
Solyc02g067670.3	790.709	1708.79	-1.1118	7.4952e-11	TRUE	1018.22	933.14	0.12588	0.76799	FALSE
Solyc02g067740.3	681.366	556.348	0.29244	0.05573	FALSE	1392.34	5141.83	-1.8848	4.6539e-07	TRUE
Solyc02g067750.3	3.62429	351.447	-6.5995	1.4375e-14	TRUE	8773.16	8822.34	-0.0080656	0.99159	FALSE
Solyc02g067880.2	11.2043	8.75119	0.3565	0.68409	FALSE	130.494	418.175	-1.6801	0.00032346	TRUE
Solyc02g068080.3	184.41	387.626	-1.0717	1.324e-07	TRUE	408.392	681.966	-0.73975	0.188	FALSE
Solyc02g068140.3	170.947	351.954	-1.0418	2.9976e-06	TRUE	525.305	355.49	0.56335	0.18407	FALSE
Solyc02g068560.3	858.054	1896.02	-1.1438	7.0092e-14	TRUE	1000.58	1198.01	-0.2598	0.5204	FALSE
Solyc02g068720.3	280.496	756.267	-1.4309	4.3174e-08	TRUE	326.845	213.056	0.61738	0.41032	FALSE
Solyc02g068825.1	37.1976	127.676	-1.7792	1.6675e-07	TRUE	51.3789	28.3232	0.85919	0.45483	FALSE
Solyc02g068920.3	365.178	784.198	-1.1026	2.6186e-06	TRUE	410.725	546.359	-0.41168	0.49169	FALSE
Solyc02g069207.1	166.003	333.906	-1.0082	1.1549e-06	TRUE	125.506	112.916	0.15251	0.80633	FALSE
Solyc02g069300.1	6.71952	5.71914	0.23256	0.87291	FALSE	574.591	9826.71	-4.0961	3.5395e-13	TRUE
Solyc02g069490.3	37088.4	24219.7	0.61479	5.648e-09	TRUE	30645	3608.95	3.086	6.2427e-16	TRUE
Solyc02g069560.3	133.512	301.124	-1.1734	1.4759e-07	TRUE	40.5109	3.68874	3.4571	0.080986	FALSE
Solyc02g069570.3	110.693	242.72	-1.1327	1.3299e-06	TRUE	132.333	77.2662	0.77626	0.19234	FALSE
Solyc02g069740.3	279.219	433.292	-0.63394	0.025661	FALSE	208.365	625.811	-1.5866	0.00023074	TRUE
Solyc02g070040.1	82.9147	39.8905	1.0556	0.0057271	TRUE	118.335	69.0266	0.77765	0.20483	FALSE
Solyc02g070200.2	42.4576	194.24	-2.1937	0.011113	TRUE	830.086	272.166	1.6088	0.29641	FALSE
Solyc02g070210.3	1188.81	1133.21	0.069103	0.62767	FALSE	206.606	18.431	3.4867	0.00028343	TRUE
Solyc02g070260.3	2083.6	4801.59	-1.2044	1.1426e-10	TRUE	1479.68	1174.93	0.33271	0.5528	FALSE
Solyc02g070280.3	42.78	106.652	-1.3179	0.001492	TRUE	314.223	581.128	-0.88707	0.17151	FALSE
Solyc02g070600.2	37.7662	9.78607	1.9483	0.0018034	TRUE	7.66131	0.52969	3.8544	0.37486	FALSE
Solyc02g070620.3	123.168	44.0936	1.482	8.3086e-06	TRUE	32.0594	1.58271	4.3403	0.24134	FALSE
Solyc02g070840.1	2.60572	18.2086	-2.8049	0.0058927	TRUE	5.22249	16.2613	-1.6386	0.32955	FALSE
Solyc02g071020.3	12303.8	10006	0.29824	0.2939	FALSE	2514.57	781.462	1.6861	8.9947e-06	TRUE
Solyc02g071090.3	258.161	606.58	-1.2324	0.00066005	TRUE	81.8207	45.3179	0.85239	0.41301	FALSE
Solyc02g071100.3	221.431	461.753	-1.0603	0.00056597	TRUE	228.83	193.295	0.24347	0.61399	FALSE
Solyc02g071190.3	22.2748	51.5775	-1.2113	0.01149	TRUE	23.1725	30.978	-0.41883	0.69013	FALSE
Solyc02g071350.3	126.665	574.42	-2.1811	2.2656e-29	TRUE	225.068	157.448	0.51549	0.31574	FALSE
Solyc02g071475.1	115.469	43.075	1.4226	3.4582e-05	TRUE	15.6117	55.0955	-1.8193	0.18561	FALSE
Solyc02g071630.1	52.7133	12.7782	2.0445	0.00018043	TRUE	10.5343	0	Inf	0.23859	FALSE
Solyc02g071700.3	325.879	134.182	1.2801	2.3091e-09	TRUE	156.149	44.8646	1.7993	0.0072588	FALSE
Solyc02g071770.3	17.9633	23.8315	-0.40782	0.53662	FALSE	208.551	834.057	-1.9997	2.5942e-06	TRUE
Solyc02g071815.1	14.2205	53.1098	-1.901	0.0002614	TRUE	32.6933	17.8249	0.8751	0.41791	FALSE
Solyc02g071875.1	25.0538	137.479	-2.4561	4.8855e-12	TRUE	49.9313	31.9801	0.64277	0.58699	FALSE
Solyc02g071920.3	25.5038	67.9651	-1.4141	0.0012921	TRUE	539.955	710.698	-0.3964	0.44421	FALSE
Solyc02g071950.1	116.652	32.2378	1.8554	0.0082402	TRUE	10.512	0.523325	4.3282	0.21488	FALSE
Solyc02g072100.3	3267.61	1220.83	1.4204	7.1789e-31	TRUE	782.07	291.429	1.4242	0.38448	FALSE
Solyc02g072220.1	50.4147	11.7433	2.102	0.00022449	TRUE	16.1798	17.3525	-0.10095	0.95665	FALSE
Solyc02g072280.1	20.1343	3.91443	2.3628	0.0093876	TRUE	13.8638	0.52969	4.71	0.20821	FALSE
Solyc02g072393.1	77.7276	26.0938	1.5747	0.00022378	TRUE	23.4628	1.56998	3.9016	0.31735	FALSE
Solyc02g072397.1	1178.91	588.796	1.0016	1.3871e-09	TRUE	346.94	40.5634	3.0964	0.24323	FALSE
Solyc02g072420.1	1576.97	744.756	1.0823	1.4608e-15	TRUE	337.543	1.56998	7.7482	0.09235	FALSE
Solyc02g072520.3	250.727	589.842	-1.2342	0.00030926	TRUE	2180.61	2361.23	-0.1148	0.75967	FALSE
Solyc02g072540.3	1004.12	397.852	1.3356	3.222e-15	TRUE	154.807	376.268	-1.2813	0.35027	FALSE
Solyc02g076855.1	0.529048	0	Inf	0.99633	FALSE	7.51617	100.183	-3.7365	1.384e-05	TRUE
Solyc02g076910.3	0.489523	17.1338	-5.1293	0.00038952	TRUE	50.9547	135.088	-1.4066	0.52081	FALSE
Solyc02g077040.3	542.506	429.392	0.33734	0.16266	FALSE	178.165	36.8301	2.2743	0.00021178	TRUE
Solyc02g077160.3	1048.51	2417.34	-1.2051	0.0048246	TRUE	612.813	162.732	1.9129	0.013269	FALSE
Solyc02g077250.2	1727.12	1195.19	0.53113	3.3459e-05	TRUE	627.596	131.045	2.2598	4.8618e-07	TRUE
Solyc02g077350.1	0	12.0882	#NAME?	0.0014634	TRUE	19.4423	36.3768	-0.90382	0.37333	FALSE
Solyc02g077390.2	8.67762	4.35562	0.99442	0.44131	FALSE	4.67668	65.8358	-3.8153	0.00023979	TRUE
Solyc02g077500.2	3.62429	2.49463	0.53887	0.85409	FALSE	21.1902	565.7	-4.7386	1.7399e-18	TRUE
Solyc02g077600.3	21.019	180.915	-3.1055	4.0413e-16	TRUE	44.7758	42.5166	0.07469	0.96868	FALSE
Solyc02g077660.3	1040	2944.3	-1.5013	1.5539e-33	TRUE	1380.93	1593.58	-0.20663	0.74126	FALSE
Solyc02g077840.1	112.849	55.0507	1.0356	0.0015006	TRUE	100.875	57.9731	0.79911	0.21956	FALSE
Solyc02g077880.3	839.713	2073.22	-1.3039	2.2215e-05	TRUE	2987.47	2531.8	0.23876	0.5149	FALSE
Solyc02g077970.3	0.489523	3.37701	-2.7863	0.3778	FALSE	20.266	130.152	-2.6831	0.00014997	TRUE
Solyc02g078190.3	3.09524	16.62	-2.4248	0.24546	FALSE	1257.71	3896.75	-1.6315	0.00011709	TRUE
Solyc02g078260.3	1897.69	3808.92	-1.0051	4.1601e-14	TRUE	1576.78	1245.31	0.34048	0.46328	FALSE
Solyc02g078280.3	93.9214	52.7086	0.83342	0.016088	FALSE	45.989	237.044	-2.3658	0.0012313	TRUE
Solyc02g078370.1	41080.9	141468	-1.7839	6.9166e-05	TRUE	18976.6	316.153	5.9075	0.036884	FALSE
Solyc02g078380.3	875.947	733.067	0.2569	0.076586	FALSE	1188.47	2750.04	-1.2103	0.0012516	TRUE
Solyc02g078430.3	0.489523	0	Inf	0.99633	FALSE	29.2745	435.989	-3.8966	0.001062	TRUE
Solyc02g078500.2	127.4	170.831	-0.4232	0.095496	FALSE	190.501	862.229	-2.1783	3.4939e-07	TRUE
Solyc02g078520.3	576.846	1423.07	-1.3027	7.7658e-20	TRUE	605.004	509.759	0.24713	0.71488	FALSE
Solyc02g078590.1	792.914	365.839	1.116	1.2189e-12	TRUE	393.11	511.773	-0.38057	0.35908	FALSE
Solyc02g078630.2	539.043	220.965	1.2866	8.9896e-13	TRUE	199.646	142.125	0.49028	0.33996	FALSE
Solyc02g078640.3	2574.48	5351.07	-1.0555	6.9093e-19	TRUE	2233.2	2431.4	-0.12267	0.84823	FALSE
Solyc02g078690.2	614.907	647.046	-0.0735	0.62432	FALSE	122.389	6.85415	4.1583	4.9584e-07	TRUE
Solyc02g078700.3	368.501	162.923	1.1775	7.1636e-09	TRUE	124.808	16.3313	2.934	0.2995	FALSE
Solyc02g078800.3	85.5448	316.653	-1.8882	3.5648e-16	TRUE	155.65	196.667	-0.33745	0.76021	FALSE
Solyc02g078910.3	80.8381	236.14	-1.5465	0.0016213	TRUE	893.878	1135.46	-0.34513	0.5936	FALSE
Solyc02g078950.3	1872.8	2512.29	-0.4238	0.00034592	TRUE	734.832	208.107	1.8201	2.1387e-05	TRUE
Solyc02g079025.1	59.7795	198.819	-1.7337	3.5743e-10	TRUE	68.2819	63.9984	0.093467	0.93465	FALSE
Solyc02g079095.1	243.542	79.091	1.6226	1.4412e-10	TRUE	68.5834	26.8487	1.353	0.27276	FALSE
Solyc02g079710.3	30.8886	224.183	-2.8595	3.3012e-17	TRUE	33.1275	3.68237	3.1693	0.020341	FALSE
Solyc02g079750.3	2008.77	997.507	1.0099	2.8486e-15	TRUE	1079.4	1101.17	-0.028808	0.94122	FALSE
Solyc02g080160.3	2029.87	1812.52	0.16339	0.1596	FALSE	395.794	98.6957	2.0037	3.3631e-05	TRUE
Solyc02g080400.2	103.271	290.336	-1.4913	7.417e-05	TRUE	57.1807	23.6451	1.274	0.34662	FALSE
Solyc02g080560.1	1256.96	405.811	1.6311	1.8195e-28	TRUE	471.704	387.465	0.28382	0.50502	FALSE
Solyc02g080790.3	0.489523	0	Inf	0.99633	FALSE	0.9465	52.2675	-5.7872	0.0017036	TRUE
Solyc02g080870.2	541.257	321.595	0.75107	2.8927e-05	TRUE	201.106	509.914	-1.3423	0.0022072	TRUE
Solyc02g080880.3	1896.43	4346.54	-1.1966	5.7028e-07	TRUE	2577.16	4719.44	-0.87284	0.025591	FALSE
Solyc02g080890.3	53.6681	85.0499	-0.66425	0.39159	FALSE	371.241	85.5616	2.1173	3.8233e-05	TRUE
Solyc02g080960.2	100.839	78.4574	0.36207	0.26855	FALSE	598.516	3079.31	-2.3631	4.9935e-05	TRUE
Solyc02g081040.3	113.606	30.778	1.8841	1.6579e-07	TRUE	118.991	307.843	-1.3713	0.0051553	FALSE
Solyc02g081290.3	47.6995	187.869	-1.9777	1.2632e-11	TRUE	79.3174	75.0328	0.080116	0.94882	FALSE
Solyc02g081550.3	62.2514	136.42	-1.1319	0.00014471	TRUE	28.1394	13.2168	1.0902	0.5046	FALSE
Solyc02g081820.3	194.216	55.452	1.8083	1.9373e-10	TRUE	44.0414	46.7796	-0.087021	0.95301	FALSE
Solyc02g081980.3	5502.85	5480.14	0.0059665	0.9177	FALSE	4463.37	1371.2	1.7027	4.6766e-06	TRUE
Solyc02g082155.1	43.23	15.5615	1.4741	0.0071482	TRUE	19.4312	14.2444	0.44798	0.74485	FALSE
Solyc02g082220.3	800.393	1900.29	-1.2474	3.3753e-17	TRUE	984.919	1246.87	-0.34024	0.60487	FALSE
Solyc02g082240.1	90.6376	12.2807	2.8837	3.1641e-08	TRUE	2.39416	1.05938	1.1763	0.88708	FALSE
Solyc02g082260.3	3319.43	7491.72	-1.1744	3.0587e-10	TRUE	2365.44	553.105	2.0965	7.27e-08	TRUE
Solyc02g082300.3	2881.26	1053.03	1.4522	5.0356e-31	TRUE	854.697	281.532	1.6021	0.35359	FALSE
Solyc02g082310.2	1405.46	697.285	1.0112	7.4355e-07	TRUE	354.179	12.0874	4.8729	0.19536	FALSE
Solyc02g082330.1	44.3276	12.7219	1.8009	0.0013954	TRUE	12.3492	7.8817	0.64783	0.72704	FALSE
Solyc02g082410.3	76.3928	84.5052	-0.1456	0.69411	FALSE	805.752	5651.09	-2.8101	4.1309e-13	TRUE
Solyc02g082490.3	295.489	315.987	-0.096759	0.60622	FALSE	275.753	1339.99	-2.2808	2.4254e-08	TRUE
Solyc02g082613.1	70.8257	817.442	-3.5288	7.4416e-37	TRUE	110.876	143.563	-0.37274	0.80269	FALSE
Solyc02g082700.3	5.54285	7.23517	-0.3844	0.8841	FALSE	4.2425	59.0707	-3.7995	0.00048113	TRUE
Solyc02g082750.3	78.1624	61.861	0.33744	0.51093	FALSE	177.516	1994.24	-3.4898	1.1834e-16	TRUE
Solyc02g082850.3	194.38	208.997	-0.1046	0.69326	FALSE	257.916	632.926	-1.2951	0.0022742	TRUE
Solyc02g082860.3	306.423	298.958	0.035581	0.89417	FALSE	877.981	2424.15	-1.4652	0.00010955	TRUE
Solyc02g082910.3	147.361	607.624	-2.0438	1.5085e-05	TRUE	45.1194	0.52969	6.4125	0.01072	FALSE
Solyc02g082930.3	48.0705	46.8206	0.038006	0.92637	FALSE	1459.1	4424.63	-1.6005	0.00024927	TRUE
Solyc02g082990.3	5.78	10.2109	-0.82097	0.78577	FALSE	1388.67	15228.5	-3.455	1.1694e-18	TRUE
Solyc02g083280.3	140.064	479.713	-1.7761	3.3519e-07	TRUE	148.7	235.193	-0.66144	0.18295	FALSE
Solyc02g083345.1	224.812	488.864	-1.1207	7.254e-10	TRUE	219.144	177.616	0.30312	0.5783	FALSE
Solyc02g083440.3	2.64524	0.537418	2.2993	0.58008	FALSE	272.935	2389.04	-3.1298	1.6934e-14	TRUE
Solyc02g083480.3	0	1.4198	#NAME?	0.62078	FALSE	77.4778	378.364	-2.2879	9.495e-06	TRUE
Solyc02g083620.3	559.439	269.968	1.0512	1.7744e-09	TRUE	212.909	176.172	0.27325	0.70979	FALSE
Solyc02g083690.2	69.3176	27.2085	1.3492	0.0014785	TRUE	85.6526	418.488	-2.2886	2.5e-06	TRUE
Solyc02g083780.2	118.139	279.978	-1.2448	6.5965e-07	TRUE	137.866	128.73	0.09892	0.86948	FALSE
Solyc02g083835.1	1631.62	1378.47	0.24323	0.058456	FALSE	738.412	1749.43	-1.2444	0.0011244	TRUE
Solyc02g083900.3	2166.71	7337.97	-1.7599	7.9622e-15	TRUE	2083.13	2245.14	-0.10805	0.83806	FALSE
Solyc02g084033.1	23.8771	120.65	-2.3371	3.4633e-10	TRUE	20.4446	32.0183	-0.64717	0.54124	FALSE
Solyc02g084167.1	26.3248	69.0163	-1.3905	0.0011852	TRUE	17.0593	22.056	-0.37061	0.76876	FALSE
Solyc02g084210.1	430.53	112.324	1.9385	1.6482e-20	TRUE	105.652	278.355	-1.3976	0.11631	FALSE
Solyc02g084310.2	16.7076	55.7806	-1.7393	0.00061602	TRUE	11.4473	30.9016	-1.4327	0.50924	FALSE
Solyc02g084370.1	303.33	491.513	-0.69634	0.021413	FALSE	196.216	47.909	2.0341	0.00048899	TRUE
Solyc02g084390.3	253.539	687.322	-1.4388	1.0557e-17	TRUE	508.851	297.551	0.7741	0.071055	FALSE
Solyc02g084430.3	66.3805	29.2057	1.1845	0.0043985	TRUE	124.403	169.747	-0.44836	0.39694	FALSE
Solyc02g084600.3	4367.58	1640.36	1.4128	2.3607e-23	TRUE	1091.9	691.456	0.65913	0.09071	FALSE
Solyc02g084640.3	2069.74	2300.8	-0.15269	0.18665	FALSE	1366.97	437.562	1.6434	3.193e-05	TRUE
Solyc02g084670.3	61.92	112.05	-0.85566	0.25672	FALSE	2453.91	23086	-3.2339	5.4677e-17	TRUE
Solyc02g084980.3	7.58	59.4626	-2.9717	1.8256e-07	TRUE	18.3507	1.58271	3.5354	0.070582	FALSE
Solyc02g084990.3	1111.36	2780.09	-1.3228	2.784e-26	TRUE	14412.3	20463.4	-0.50575	0.17117	FALSE
Solyc02g085020.3	9.04857	45.281	-2.3231	0.0001028	TRUE	7.082	1.57634	2.1676	0.4855	FALSE
Solyc02g085035.1	32.3571	256.918	-2.9892	2.9516e-25	TRUE	113.615	59.9073	0.92335	0.27216	FALSE
Solyc02g085090.1	2260.77	831.788	1.4425	1.1419e-28	TRUE	483.831	23.6706	4.3533	0.22237	FALSE
Solyc02g085120.3	31.4176	43.8848	-0.48215	0.35057	FALSE	118.857	357.79	-1.5899	0.00093792	TRUE
Solyc02g085130.3	469.859	409.726	0.19757	0.26522	FALSE	237.315	686.747	-1.533	0.00076644	TRUE
Solyc02g085150.3	1896.74	2998.66	-0.6608	2.5128e-08	TRUE	2285.22	16034.4	-2.8108	2.1911e-07	TRUE
Solyc02g085170.3	100.909	203.768	-1.0139	0.00050424	TRUE	186.171	652.158	-1.8086	0.012783	FALSE
Solyc02g085220.3	350.528	485.816	-0.47088	0.0065919	TRUE	388.957	1473.01	-1.9211	0.0012729	TRUE
Solyc02g085315.1	407.553	455.591	-0.16075	0.34136	FALSE	359.525	986.191	-1.4558	0.0003214	TRUE
Solyc02g085330.1	0	0.537418	#NAME?	1	FALSE	73.5144	979.988	-3.7367	4.5232e-16	TRUE
Solyc02g085360.3	97.3724	197.648	-1.0213	4.5997e-05	TRUE	121.13	85.8876	0.49603	0.40241	FALSE
Solyc02g085380.3	81.4219	79.6521	0.031704	0.87406	FALSE	176.672	824.933	-2.2232	2.4504e-07	TRUE
Solyc02g085480.3	463.9	190.523	1.2838	6.7205e-12	TRUE	140.674	311.222	-1.1456	0.056209	FALSE
Solyc02g085490.2	15.7286	13.508	0.21957	0.81974	FALSE	441.132	1688.25	-1.9362	9.391e-07	TRUE
Solyc02g085820.3	43.4671	114.898	-1.4024	3.6993e-05	TRUE	43.9843	39.364	0.16011	0.86569	FALSE
Solyc02g085990.1	0.489523	10.476	-4.4196	0.012207	TRUE	2.8395	6.81596	-1.2633	0.65707	FALSE
Solyc02g086140.1	184.51	82.3319	1.1642	1.572e-05	TRUE	52.9159	15.7952	1.7442	0.26363	FALSE
Solyc02g086180.3	15243.8	7819.65	0.96304	1.331e-10	TRUE	9234.44	1619.68	2.5113	8.895e-10	TRUE
Solyc02g086280.3	98.6828	224.07	-1.1831	1.3162e-06	TRUE	141.517	97.8159	0.53284	0.34436	FALSE
Solyc02g086410.2	55.2552	15.5615	1.8281	0.00030635	TRUE	3.83066	1.04665	1.8718	0.7122	FALSE
Solyc02g086430.3	568.703	103.718	2.455	1.1978e-18	TRUE	99.5958	60.6089	0.71656	0.53679	FALSE
Solyc02g086467.1	72.3733	10.6285	2.7675	5.5714e-08	TRUE	14.7433	15.2274	-0.046604	0.99425	FALSE
Solyc02g086513.1	30.3443	64.6044	-1.0902	0.0094035	TRUE	32.248	25.7193	0.32636	0.76021	FALSE
Solyc02g086650.3	359.556	384.32	-0.096094	0.62152	FALSE	822.842	147.537	2.4795	1.4176e-08	TRUE
Solyc02g086660.3	249.55	572.046	-1.1968	7.5584e-12	TRUE	295.745	377.377	-0.35166	0.53776	FALSE
Solyc02g086795.1	73.8266	285.802	-1.9528	1.4683e-15	TRUE	118.213	79.7109	0.56854	0.55255	FALSE
Solyc02g086915.1	158.897	326.375	-1.0384	4.7322e-07	TRUE	105.663	52.5935	1.0065	0.12478	FALSE
Solyc02g086920.2	1358.28	1245.23	0.12537	0.70572	FALSE	216.335	4.72902	5.5156	2.7899e-13	TRUE
Solyc02g087280.3	193.331	244.581	-0.33924	0.10261	FALSE	336.397	1059.41	-1.655	4.4241e-05	TRUE
Solyc02g087360.3	1025.76	2286.11	-1.1562	4.4521e-20	TRUE	1044.9	1241.5	-0.24872	0.73615	FALSE
Solyc02g087420.2	232.052	93.2091	1.3159	1.6407e-07	TRUE	104.137	95.8308	0.11993	0.84907	FALSE
Solyc02g087490.2	2.52667	0	Inf	0.33171	FALSE	12.204	117.088	-3.2622	0.00030307	TRUE
Solyc02g087500.2	38.9186	103.99	-1.4179	0.012171	TRUE	5.66783	17.4034	-1.6185	0.32021	FALSE
Solyc02g087570.1	1.0581	18.8423	-4.1544	0.00053503	TRUE	21.3353	1.56998	3.7644	0.041493	FALSE
Solyc02g087580.3	186.587	68.5751	1.4441	1.8046e-07	TRUE	48.9848	49.4026	-0.012255	0.99251	FALSE
Solyc02g087670.3	37.8848	38.8556	-0.036505	0.9573	FALSE	876.93	24947.5	-4.8303	3.3979e-08	TRUE
Solyc02g088117.1	39.4871	82.4917	-1.0629	0.0062916	TRUE	57.8258	98.2119	-0.76418	0.32486	FALSE
Solyc02g088140.2	14.2995	39.5855	-1.469	0.01109	TRUE	13.7968	4.2057	1.7139	0.36753	FALSE
Solyc02g088180.3	77.9009	166.004	-1.0915	0.0037544	TRUE	151.627	559.18	-1.8828	0.013291	FALSE
Solyc02g088270.3	82.9147	234.129	-1.4976	2.5924e-09	TRUE	110.427	42.5676	1.3753	0.30798	FALSE
Solyc02g088325.1	66.3805	26.6312	1.3176	0.0028482	TRUE	400.356	2055.98	-2.3605	2.71e-09	TRUE
Solyc02g088340.3	294.248	388.861	-0.40222	0.027839	FALSE	246.936	1188.26	-2.2666	4.0082e-08	TRUE
Solyc02g088630.3	513.573	475.307	0.11171	0.4797	FALSE	673.681	1977.5	-1.5535	0.00019326	TRUE
Solyc02g088670.1	955.043	387.154	1.3027	5.513e-09	TRUE	182.903	1.05302	7.4404	0.10861	FALSE
Solyc02g088690.3	5005.83	4602.6	0.12116	0.47812	FALSE	3953.34	8809.75	-1.156	0.0013784	TRUE
Solyc02g088720.3	20389.1	7713.14	1.4024	2.0681e-37	TRUE	3033.5	1062.51	1.5135	0.32494	FALSE
Solyc02g088820.3	3135.32	3407.45	-0.12008	0.40369	FALSE	822.913	247.343	1.7342	3.5499e-05	TRUE
Solyc02g088956.1	25.0538	56.4469	-1.1719	0.011212	TRUE	10.4673	6.299	0.7327	0.72555	FALSE
Solyc02g088980.2	4.52428	29.7032	-2.7149	0.00060069	TRUE	5.71249	9.41985	-0.72158	0.75867	FALSE
Solyc02g088983.1	45.0543	102.674	-1.1883	0.00058143	TRUE	38.907	35.6943	0.12433	0.91048	FALSE
Solyc02g088987.1	43.8381	91.0268	-1.0541	0.0034525	TRUE	40.2653	35.7261	0.17256	0.86154	FALSE
Solyc02g089075.1	3795.25	2363.43	0.68331	2.8844e-09	TRUE	1412.17	591.767	1.2548	0.001205	TRUE
Solyc02g089150.3	224.21	264.698	-0.23949	0.26876	FALSE	325.407	57.8904	2.4909	2.0421e-06	TRUE
Solyc02g089170.3	15.8867	174.526	-3.4576	0.086962	FALSE	2667.52	13341	-2.3223	4.7861e-10	TRUE
Solyc02g089260.3	18.0819	976.873	-5.7556	3.5211e-35	TRUE	79.3745	196.802	-1.31	0.59057	FALSE
Solyc02g089263.1	2502.23	6161.08	-1.3	3.5618e-18	TRUE	2615.45	3122.58	-0.25568	0.63532	FALSE
Solyc02g089267.1	59.4876	25.4837	1.223	0.0053363	TRUE	45.8438	43.7988	0.065836	0.94511	FALSE
Solyc02g089390.2	113.867	809.024	-2.8288	1.7416e-16	TRUE	201.897	212.814	-0.075971	0.9495	FALSE
Solyc02g089400.3	31.6548	90.9469	-1.5226	5.9944e-05	TRUE	40.8223	37.7685	0.11217	0.93021	FALSE
Solyc02g089495.1	26.8933	89.0532	-1.7274	1.8566e-05	TRUE	29.0413	26.7405	0.11908	0.9511	FALSE
Solyc02g089497.1	15.1995	43.8049	-1.5271	0.0054219	TRUE	12.7945	23.6006	-0.8833	0.50295	FALSE
Solyc02g089570.3	9.52286	2.68709	1.8254	0.53794	FALSE	514.263	10211.3	-4.3115	8.8094e-26	TRUE
Solyc02g089580.3	11.5995	11.8232	-0.027554	1	FALSE	3375.16	26766.9	-2.9874	5.2613e-15	TRUE
Solyc02g089590.3	10.5019	9.48107	0.14753	0.93871	FALSE	2323.37	19357.8	-3.0586	1.1506e-12	TRUE
Solyc02g089615.1	446.046	549.463	-0.30083	0.16547	FALSE	951.974	2272.6	-1.2553	0.00086641	TRUE
Solyc02g089660.2	4408.9	1025.37	2.1043	1.5068e-15	TRUE	351.258	205.467	0.77363	0.53194	FALSE
Solyc02g089690.3	1860.33	744.281	1.3216	7.9153e-13	TRUE	234.002	54.7314	2.0961	0.31737	FALSE
Solyc02g089720.2	1520.38	503.151	1.5954	1.0352e-29	TRUE	641.843	480.221	0.41852	0.41395	FALSE
Solyc02g089730.1	518.264	569.8	-0.13677	0.36956	FALSE	131.286	18.4373	2.832	7.7044e-05	TRUE
Solyc02g089790.3	237.878	708.724	-1.575	1.2697e-12	TRUE	163.468	106.693	0.61554	0.40381	FALSE
Solyc02g089800.3	1230.66	2489.03	-1.0162	9.0548e-10	TRUE	1434.84	2031.78	-0.50185	0.23107	FALSE
Solyc02g089970.3	1070.04	2377.52	-1.1518	3.3924e-20	TRUE	1109.69	1142.14	-0.041585	0.92089	FALSE
Solyc02g090135.1	57.04	607.141	-3.412	6.6485e-27	TRUE	109.707	106.318	0.045274	0.99085	FALSE
Solyc02g090260.2	129.106	355.196	-1.4601	3.9112e-12	TRUE	168.156	140.639	0.2578	0.787	FALSE
Solyc02g090315.1	735.448	275.343	1.4174	1.6023e-17	TRUE	211.408	67.9036	1.6385	0.34793	FALSE
Solyc02g090350.3	78.4543	82.1704	-0.066766	0.96823	FALSE	1060.7	212.471	2.3197	3.0288e-08	TRUE
Solyc02g090370.3	47.6904	189.643	-1.9915	2.105e-05	TRUE	1.88183	0.523325	1.8464	0.86995	FALSE
Solyc02g090520.2	0.489523	2.30217	-2.2335	0.57798	FALSE	29.4978	0	Inf	0.0012178	TRUE
Solyc02g090760.3	2732.12	6440.06	-1.2371	2.241e-15	TRUE	2643.85	3168.83	-0.26131	0.55434	FALSE
Solyc02g090910.3	560.892	1153.89	-1.0407	2.7642e-13	TRUE	600.083	588.363	0.028455	0.95454	FALSE
Solyc02g091027.1	75.2709	157.492	-1.0651	0.00017559	TRUE	85.108	59.3076	0.52108	0.59973	FALSE
Solyc02g091130.3	18.2948	89.863	-2.2963	0.000386	TRUE	1855.99	11185	-2.5913	7.45e-12	TRUE
Solyc02g091160.3	79.3057	35.7273	1.1504	0.0030994	TRUE	21.4693	16.3504	0.39295	0.78245	FALSE
Solyc02g091420.3	88.6005	275.036	-1.6342	0.00098575	TRUE	3444.42	15481.9	-2.1683	5.09e-09	TRUE
Solyc02g091480.1	0.979046	1.07484	-0.13467	1	FALSE	104.114	1047.15	-3.3302	9.6245e-11	TRUE
Solyc02g091737.1	11.6543	71.7433	-2.622	1.3582e-07	TRUE	18.0951	21.0158	-0.21587	0.86865	FALSE
Solyc02g091770.2	94.9004	211.468	-1.156	4.6075e-06	TRUE	74.2723	64.6554	0.20005	0.77965	FALSE
Solyc02g091830.3	1087.28	889.116	0.29029	0.034194	FALSE	726.123	2130.89	-1.5532	4.7113e-05	TRUE
Solyc02g091980.2	1868.72	1811.16	0.045137	0.71338	FALSE	734.303	254.434	1.5291	0.00027591	TRUE
Solyc02g092000.3	901.104	819	0.13783	0.3261	FALSE	1876.02	4369.56	-1.2198	0.00091395	TRUE
Solyc02g092140.1	69.7128	34.0025	1.0358	0.0098374	TRUE	53.8723	86.2136	-0.67837	0.3193	FALSE
Solyc02g092450.3	66.8943	101.968	-0.60816	0.065232	FALSE	371.971	4424.7	-3.5723	0.00014457	TRUE
Solyc02g092470.3	156.529	335.976	-1.1019	1.0515e-07	TRUE	476.233	755.592	-0.66594	0.40708	FALSE
Solyc02g092490.3	59.9376	25.4438	1.2361	0.0057257	TRUE	14.231	35.9044	-1.3351	0.21424	FALSE
Solyc02g092513.1	100.048	45.0322	1.1517	0.0012804	TRUE	20.0551	15.7125	0.35206	0.87142	FALSE
Solyc02g092523.1	55.9424	147.819	-1.4018	3.0618e-06	TRUE	50.755	76.5201	-0.59229	0.67314	FALSE
Solyc02g092527.1	46.8147	99.7217	-1.0909	0.0019638	TRUE	38.283	44.1503	-0.20572	0.81828	FALSE
Solyc02g092620.3	151.728	503.254	-1.7298	2.6454e-19	TRUE	238.452	300.674	-0.3345	0.71702	FALSE
Solyc02g092630.2	5.01381	35.2861	-2.8151	0.00011534	TRUE	7.65015	13.6192	-0.83208	0.69491	FALSE
Solyc02g092820.3	1131.23	3255.63	-1.5251	1.6196e-22	TRUE	1241.4	1056.63	0.23251	0.75419	FALSE
Solyc02g092850.1	1.0581	1.07484	-0.022646	1	FALSE	5.16667	174.616	-5.0788	6.6469e-11	TRUE
Solyc02g092880.3	443.361	116.527	1.9278	8.1742e-21	TRUE	126.275	54.795	1.2045	0.054746	FALSE
Solyc02g092950.3	1586.4	741.956	1.0963	1.4471e-13	TRUE	354.032	71.5796	2.3063	0.23186	FALSE
Solyc02g092960.1	2.07667	0.537418	1.9502	0.65159	FALSE	53.3712	792.448	-3.8922	4.5145e-16	TRUE
Solyc02g093160.3	9.77524	54.7221	-2.4849	6.724e-06	TRUE	14.7433	13.6128	0.11509	0.97447	FALSE
Solyc02g093190.3	250.298	622.975	-1.3155	6.5732e-10	TRUE	252.896	202.57	0.32013	0.74863	FALSE
Solyc02g093300.3	649.754	1388.01	-1.0951	4.307e-09	TRUE	444.3	290.634	0.61233	0.18871	FALSE
Solyc02g093443.1	271.287	121.732	1.1561	2.4594e-07	TRUE	107.066	115.883	-0.11416	0.84889	FALSE
Solyc02g093570.2	6.26953	3.12828	1.003	0.58027	FALSE	401.177	9580.79	-4.5778	4.1016e-28	TRUE
Solyc02g093650.3	242.736	534.668	-1.1393	1.0413e-05	TRUE	460.989	471.748	-0.033286	0.96126	FALSE
Solyc02g093890.1	18.3738	20.5671	-0.16269	0.77372	FALSE	33.5728	140.638	-2.0666	0.0015038	TRUE
Solyc02g093980.3	210.774	616.397	-1.5482	2.5321e-17	TRUE	234.355	244.602	-0.061739	0.93481	FALSE
Solyc02g094040.3	88.8528	2448.55	-4.7844	3.9843e-07	TRUE	11449.6	2659.86	2.1059	0.00041039	TRUE
Solyc02g094170.3	7684.56	2089.39	1.8789	1.0697e-59	TRUE	1368.92	603.754	1.181	0.34646	FALSE
Solyc02g094255.1	29.3805	70.1311	-1.2552	0.0029258	TRUE	36.3788	22.0624	0.72151	0.47102	FALSE
Solyc02g094300.3	390.9	151.372	1.3687	1.4483e-11	TRUE	127.345	61.0049	1.0617	0.15289	FALSE
Solyc02g094380.2	13.1624	13.4118	-0.027084	1	FALSE	36.591	203.641	-2.4765	3.0903e-05	TRUE
Solyc02g094400.3	330.473	673.668	-1.0275	4.7427e-10	TRUE	434.488	451.904	-0.056701	0.89203	FALSE
Solyc02g094435.1	62.7409	138.577	-1.1432	0.00016665	TRUE	73.0591	70.9099	0.043077	0.96874	FALSE
Solyc02g094630.3	40.4509	147.056	-1.8621	6.6662e-09	TRUE	86.7889	78.1155	0.1519	0.89722	FALSE
Solyc02g094753.1	46.3557	207.603	-2.163	1.0831e-05	TRUE	0	0.52969	#NAME?	0.99497	FALSE
Solyc02g094860.2	16.2181	61.9736	-1.934	6.4165e-05	TRUE	5.14434	5.23962	-0.026474	1	FALSE
Solyc03g005060.3	262.059	585.21	-1.1591	5.6363e-06	TRUE	122.567	45.7584	1.4215	0.059965	FALSE
Solyc03g005200.3	3.54524	13.3156	-1.9092	0.07803	FALSE	67.3119	294.065	-2.1272	4.9737e-05	TRUE
Solyc03g005220.3	11756.2	3307.91	1.8294	7.3957e-40	TRUE	962.909	12.0619	6.3189	0.13807	FALSE
Solyc03g005223.1	220.699	63.2808	1.8022	1.8904e-11	TRUE	12.9285	0	Inf	0.21712	FALSE
Solyc03g005533.1	1.58714	0	Inf	0.57993	FALSE	47.2915	209.129	-2.1447	0.00019529	TRUE
Solyc03g005590.2	95.3504	78.1124	0.28769	0.37851	FALSE	240.921	1493.46	-2.632	1.1401e-06	TRUE
Solyc03g005760.1	24261.2	16311.9	0.57273	0.17244	FALSE	5299.77	1861.77	1.5093	0.00030333	TRUE
Solyc03g005775.1	143.342	58.7164	1.2876	1.7232e-05	TRUE	21.2683	4.74175	2.1652	0.16267	FALSE
Solyc03g005850.2	6.11143	17.7674	-1.5397	0.080065	FALSE	44.029	260.733	-2.566	4.1981e-06	TRUE
Solyc03g005860.3	33.2662	67.4277	-1.0193	0.073077	FALSE	48.4613	3.70783	3.7082	0.0018612	TRUE
Solyc03g005890.1	6.11143	33.3689	-2.4489	0.00066387	TRUE	396.924	405.663	-0.031419	0.97469	FALSE
Solyc03g005930.3	484.068	372.096	0.37953	0.041264	FALSE	483.236	1657.42	-1.7781	5.9466e-06	TRUE
Solyc03g006090.2	52.0262	21.1844	1.2962	0.0072817	TRUE	35.054	39.0189	-0.15459	0.87613	FALSE
Solyc03g006110.3	5.01381	7.73263	-0.62505	0.6619	FALSE	29.3415	269.643	-3.2	5.5999e-05	TRUE
Solyc03g006120.3	33.2024	105.995	-1.6746	4.5871e-06	TRUE	25.7329	0.523325	5.6198	0.19994	FALSE
Solyc03g006170.3	2.64524	2.68709	-0.022646	1	FALSE	441.9	9686.47	-4.4542	1.2451e-13	TRUE
Solyc03g006200.2	0	2.05344	#NAME?	0.46028	FALSE	32.0247	710.243	-4.4711	1.2112e-18	TRUE
Solyc03g006270.3	13.6914	11.5908	0.24029	0.76044	FALSE	50.9212	868.718	-4.0926	0.0013707	TRUE
Solyc03g006320.1	196.94	189.617	0.054665	0.80804	FALSE	77.5795	280.212	-1.8528	0.001127	TRUE
Solyc03g006360.3	40.6486	224.943	-2.4683	8.1202e-18	TRUE	551.122	3550.68	-2.6877	7.01e-12	TRUE
Solyc03g006470.3	300.117	53.8397	2.4788	3.0333e-11	TRUE	123.782	1613.45	-3.7043	0.0028738	FALSE
Solyc03g006650.2	523.123	558.12	-0.093425	0.66742	FALSE	256.637	4.76085	5.7524	1.1205e-12	TRUE
Solyc03g006710.1	106.05	42.4251	1.3218	0.00014273	TRUE	12.3268	3.68237	1.7431	0.39238	FALSE
Solyc03g006810.3	49.4205	47.9281	0.044236	1	FALSE	232.535	961.178	-2.0474	4.9797e-06	TRUE
Solyc03g006900.2	82.5195	86.8473	-0.073746	0.89682	FALSE	162.73	679.665	-2.0623	0.0011109	TRUE
Solyc03g006980.3	729.72	703.052	0.053711	0.72833	FALSE	335.996	115.04	1.5463	0.0014153	TRUE
Solyc03g007220.3	780.381	482.646	0.69321	3.3042e-06	TRUE	470.042	172.483	1.4463	0.0012751	TRUE
Solyc03g007240.3	1005.12	1752.52	-0.80206	0.069378	FALSE	4093.89	1585.18	1.3688	0.0002176	TRUE
Solyc03g007275.1	12.1043	36.361	-1.5869	0.0098789	TRUE	13.2957	12.0619	0.14049	0.9596	FALSE
Solyc03g007340.3	335.031	222.667	0.58941	0.0037238	TRUE	191.159	703.86	-1.8805	1.3358e-05	TRUE
Solyc03g007390.3	82.1728	198.401	-1.2717	1.1303e-06	TRUE	97.4684	85.5757	0.18773	0.85247	FALSE
Solyc03g007470.3	2238.26	1412.93	0.66368	6.0378e-08	TRUE	2144.17	5614.95	-1.3889	0.00015088	TRUE
Solyc03g007530.3	111.988	589.991	-2.3973	6.6814e-24	TRUE	284.743	195.461	0.54278	0.61211	FALSE
Solyc03g007710.3	202.869	38.6468	2.3921	4.0011e-16	TRUE	41.5467	17.327	1.2617	0.49487	FALSE
Solyc03g007760.3	523.886	856.758	-0.70964	1.2598e-06	TRUE	1099.24	2888.96	-1.3941	0.00018703	TRUE
Solyc03g007780.1	4.11381	9.19238	-1.16	0.38502	FALSE	652.823	5800.32	-3.1514	1.3028e-15	TRUE
Solyc03g007860.1	138.146	122.157	0.17745	0.54273	FALSE	79.9625	415.423	-2.3772	2.7223e-05	TRUE
Solyc03g007940.3	169.688	418.566	-1.3026	0.0010833	TRUE	65.3866	26.2681	1.3157	0.1083	FALSE
Solyc03g013450.2	0.529048	0	Inf	0.99633	FALSE	5.679	63.5706	-3.4847	0.001378	TRUE
Solyc03g013455.1	0	0	NA	NA	NA	9.88801	116.266	-3.5556	7.9221e-06	TRUE
Solyc03g013615.1	4.64286	22.9492	-2.3054	0.0068501	TRUE	12.3492	7.89443	0.6455	0.72692	FALSE
Solyc03g019680.3	540.63	764.441	-0.49976	0.0023548	TRUE	666.689	3135.77	-2.2337	0.00041291	TRUE
Solyc03g019890.3	1036.06	1361.3	-0.39388	0.0025132	TRUE	217.829	54.6741	1.9943	0.0004029	TRUE
Solyc03g019970.3	2.03714	2.3984	-0.23553	1	FALSE	29.6529	288.074	-3.2802	1.4695e-05	TRUE
Solyc03g020060.3	0.489523	0	Inf	0.99633	FALSE	0.467668	93.7184	-7.6467	2.1704e-09	TRUE
Solyc03g020080.3	88.6157	14.1417	2.6476	3.2401e-09	TRUE	31.5024	1.58907	4.3092	0.11527	FALSE
Solyc03g025100.1	127.574	49.0829	1.378	1.8259e-05	TRUE	16.2468	1.04665	3.9563	0.21529	FALSE
Solyc03g025410.3	7218.76	4970.68	0.53831	1.19e-06	TRUE	7727.73	2536.88	1.607	1.1318e-05	TRUE
Solyc03g025455.1	33.1629	74.9842	-1.177	0.0030983	TRUE	70.7431	58.797	0.26685	0.75371	FALSE
Solyc03g025610.2	217.603	1031.96	-2.2456	8.1463e-44	TRUE	439.235	403.551	0.12224	0.90117	FALSE
Solyc03g025613.1	71.2605	206.695	-1.5363	9.8797e-09	TRUE	100.129	106.744	-0.092295	0.87588	FALSE
Solyc03g025640.2	6.19048	70.0731	-3.5007	0.26327	FALSE	930.817	187.607	2.3108	0.0020553	TRUE
Solyc03g025760.3	14.2995	22.7404	-0.66929	0.4541	FALSE	396.774	1371.39	-1.7892	6.6488e-06	TRUE
Solyc03g025810.3	0.979046	28.4995	-4.8634	0.066491	FALSE	131.152	511.465	-1.9634	1.7556e-05	TRUE
Solyc03g026090.3	17641.8	5925.42	1.574	1.099e-11	TRUE	2299.18	39.0061	5.8813	0.14511	FALSE
Solyc03g026130.3	218.029	95.3661	1.193	1.374e-06	TRUE	97.3009	43.6524	1.1564	0.092531	FALSE
Solyc03g026310.3	91.3795	199.941	-1.1296	1.2083e-05	TRUE	103.058	133.773	-0.37632	0.72549	FALSE
Solyc03g026330.3	117.23	46.7244	1.3271	5.0965e-05	TRUE	26.2018	16.8419	0.63761	0.5926	FALSE
Solyc03g026360.1	2500.04	917.603	1.446	8.8088e-31	TRUE	305.794	10.5174	4.8617	0.11395	FALSE
Solyc03g031480.3	28.9	16.1225	0.84199	0.66405	FALSE	13215.6	50797.5	-1.9425	2.0579e-05	TRUE
Solyc03g031490.3	42.9867	42.9934	-0.00022658	0.96883	FALSE	27505	69215.6	-1.3314	0.00040482	TRUE
Solyc03g031500.1	12.6972	12.8018	-0.011842	0.9999	FALSE	5754.24	25279.4	-2.1353	1.3512e-07	TRUE
Solyc03g031530.3	203.31	175.621	0.21122	0.43371	FALSE	853.183	2782.64	-1.7055	7.5325e-06	TRUE
Solyc03g031610.1	24712	12352.6	1.0004	6.1022e-10	TRUE	2740.93	28.8911	6.5679	0.064055	FALSE
Solyc03g031890.3	25.0143	101.214	-2.0166	1.9852e-07	TRUE	65.8096	281.099	-2.0947	0.012471	FALSE
Solyc03g031940.3	2820.66	4048.77	-0.52145	5.004e-06	TRUE	1074.06	296.112	1.8589	5.2379e-06	TRUE
Solyc03g032035.1	7.77762	28.7246	-1.8849	0.0080628	TRUE	12.8615	8.3923	0.61592	0.7365	FALSE
Solyc03g032190.3	876.467	1045.44	-0.25434	0.067553	FALSE	352.821	61.7383	2.5147	9.9277e-07	TRUE
Solyc03g032210.3	529.456	1272.91	-1.2655	5.3689e-19	TRUE	422.392	195.874	1.1087	0.013321	FALSE
Solyc03g032240.3	98.5095	106.187	-0.10827	0.73309	FALSE	98.8478	1059.28	-3.4217	0.00050079	TRUE
Solyc03g033535.1	16.9448	50.519	-1.576	0.0017789	TRUE	24.7206	21.0158	0.23424	0.85722	FALSE
Solyc03g033820.1	3.99524	26.6312	-2.7368	0.00099665	TRUE	5.189	6.29263	-0.27821	0.9441	FALSE
Solyc03g033990.1	130.842	131.84	-0.010954	0.99645	FALSE	196.481	543.553	-1.468	0.00084416	TRUE
Solyc03g034030.3	1.50809	3.56947	-1.243	0.66004	FALSE	14.1528	93.8202	-2.7288	0.00071702	TRUE
Solyc03g034140.3	3.54524	34.7723	-3.294	0.0083553	TRUE	187.119	132.43	0.49872	0.47173	FALSE
Solyc03g034206.1	588.646	48.2568	3.6086	2.0684e-59	TRUE	115.664	0.52969	7.7706	0.00060229	TRUE
Solyc03g034220.3	26001.2	21732	0.25876	0.053164	FALSE	9342.89	4111.47	1.1842	0.0010214	TRUE
Solyc03g034413.1	699.606	321.393	1.1222	7.295e-12	TRUE	107.559	101	0.090762	0.95994	FALSE
Solyc03g042560.2	174.02	11.3021	3.9446	0.0017858	TRUE	233.684	48.9493	2.2552	6.08e-05	TRUE
Solyc03g043660.3	2130.68	4600.47	-1.1105	6.8218e-06	TRUE	1259.98	1130.62	0.15629	0.69728	FALSE
Solyc03g043770.3	1474.23	2140.52	-0.538	0.0017108	TRUE	231.794	20.5943	3.4925	0.0003919	TRUE
Solyc03g043910.3	107.613	85.7488	0.32766	0.2929	FALSE	107.5	453.481	-2.0767	1.034e-05	TRUE
Solyc03g043930.3	350.957	305.095	0.20204	0.32624	FALSE	395.545	987.455	-1.3199	0.0010511	TRUE
Solyc03g044010.3	1256.24	1113.16	0.17445	0.18838	FALSE	1592.79	4031.84	-1.3399	0.0002901	TRUE
Solyc03g044022.1	143.895	63.9871	1.1692	0.000138	TRUE	16.7368	2.09967	2.9948	0.32469	FALSE
Solyc03g044050.2	69.5943	32.9277	1.0797	0.0076214	TRUE	48.0928	79.9846	-0.7339	0.30106	FALSE
Solyc03g044210.3	5.21143	6.40906	-0.29843	0.87642	FALSE	378.486	6760.76	-4.1589	4.9691e-08	TRUE
Solyc03g044430.3	298.14	267.401	0.15699	0.42216	FALSE	556.037	3202.16	-2.5258	9.7297e-11	TRUE
Solyc03g044863.1	36.1547	74.7754	-1.0484	0.0096362	TRUE	28.4396	28.3869	0.0026799	1	FALSE
Solyc03g044880.3	4059.81	1499.09	1.4373	5.4097e-33	TRUE	649.657	364.937	0.83203	0.53436	FALSE
Solyc03g045050.3	1375.58	3070.4	-1.1584	5.2916e-08	TRUE	1739	1649.91	0.075868	0.86574	FALSE
Solyc03g045140.3	9.24619	15.6178	-0.75626	0.35498	FALSE	135.27	707.037	-2.3859	0.00018544	TRUE
Solyc03g046200.1	4777.76	7220.49	-0.59576	0.005445	TRUE	663.042	83.9152	2.9821	1.6096e-10	TRUE
Solyc03g046270.3	19.8424	52.8448	-1.4132	0.0046122	TRUE	70.9875	49.0448	0.53346	0.46132	FALSE
Solyc03g046275.1	18.9029	55.7969	-1.5616	0.0012874	TRUE	15.1998	31.0799	-1.0319	0.35212	FALSE
Solyc03g046320.3	3.70334	4.29934	-0.21529	1	FALSE	1548.11	16789	-3.4389	1.4779e-18	TRUE
Solyc03g046380.1	118.762	303.361	-1.353	1.3193e-09	TRUE	138.444	23.1918	2.5776	0.00017081	TRUE
Solyc03g046440.2	1.50809	21.1281	-3.8084	0.0043022	TRUE	148.899	79.4931	0.90544	0.18857	FALSE
Solyc03g046570.3	1916.79	803.823	1.2537	6.8486e-22	TRUE	552.391	416.285	0.40812	0.32605	FALSE
Solyc03g046580.1	870.435	363.129	1.2613	5.8172e-16	TRUE	83.7286	0	Inf	0.064811	FALSE
Solyc03g051900.3	528.401	1690.32	-1.6776	6.5693e-31	TRUE	690.63	430.041	0.68344	0.36391	FALSE
Solyc03g053000.3	19.2738	99.5692	-2.3691	1.1012e-08	TRUE	51.4347	61.8733	-0.26657	0.84175	FALSE
Solyc03g058370.2	72.8233	24.8101	1.5535	0.00026082	TRUE	13.875	5.28417	1.3927	0.5736	FALSE
Solyc03g058400.3	18.7052	8.61501	1.1185	0.17415	FALSE	139.947	3726.72	-4.735	7.0809e-13	TRUE
Solyc03g058430.2	973.724	1100.99	-0.17722	0.1775	FALSE	1481.21	6243.02	-2.0755	3.1898e-08	TRUE
Solyc03g058450.3	2.03714	2.14967	-0.07757	1	FALSE	220.889	4824.97	-4.4491	0.00011558	TRUE
Solyc03g058510.3	30.77	0.978607	4.9747	9.7743e-07	TRUE	2.87299	1.04665	1.4568	0.82606	FALSE
Solyc03g058890.3	8.95429	9.67352	-0.11146	1	FALSE	570.765	14919.7	-4.7082	1.0958e-29	TRUE
Solyc03g058910.3	1486.7	4373.13	-1.5566	0.036977	FALSE	1715.76	26461.8	-3.947	2.669e-16	TRUE
Solyc03g058930.3	43.3881	98.8956	-1.1886	0.0008209	TRUE	84.3836	59.3267	0.50828	0.45927	FALSE
Solyc03g059020.2	1699.44	566.049	1.5861	3.037e-14	TRUE	354.759	6.86051	5.6924	0.16369	FALSE
Solyc03g059127.1	14.4728	49.1391	-1.7635	0.0011176	TRUE	26.1125	20.9839	0.31545	0.79531	FALSE
Solyc03g059200.2	2537.8	769.212	1.7221	3.0924e-16	TRUE	282.99	0	Inf	0.048787	FALSE
Solyc03g062650.3	702.878	1423.46	-1.0181	9.8374e-06	TRUE	553.269	382.776	0.53148	0.20454	FALSE
Solyc03g062745.1	12.7124	0	Inf	0.00090411	TRUE	4.27599	0	Inf	0.422	FALSE
Solyc03g062900.3	369.741	489.859	-0.40585	0.014901	FALSE	214.667	65.3379	1.7161	0.0019042	TRUE
Solyc03g062910.3	14.6309	50.2939	-1.7814	0.0010234	TRUE	14.231	19.9373	-0.48643	0.71397	FALSE
Solyc03g063040.3	133.962	54.6895	1.2925	2.2441e-05	TRUE	140.416	351.291	-1.323	0.043915	FALSE
Solyc03g063150.3	44.6438	46.9005	-0.071145	0.98512	FALSE	1064	22234.3	-4.3852	1.8316e-07	TRUE
Solyc03g063220.2	563.057	1307.88	-1.2159	1.3499e-10	TRUE	598.902	732.494	-0.2905	0.58536	FALSE
Solyc03g063390.1	59.1805	150.569	-1.3472	5.7901e-06	TRUE	67.4024	36.7855	0.87366	0.25942	FALSE
Solyc03g063480.2	55.7447	53.5184	0.058801	0.83209	FALSE	22.4604	119.514	-2.4117	0.00065996	TRUE
Solyc03g063560.3	2368.12	4765.61	-1.0089	2.0377e-13	TRUE	1808.68	1581.63	0.19352	0.7405	FALSE
Solyc03g070457.1	0.979046	1.51603	-0.63084	1	FALSE	69.4728	847.809	-3.6092	1.5314e-05	TRUE
Solyc03g071555.1	19.1948	66.7541	-1.7981	0.00010903	TRUE	26.7029	23.0772	0.21053	0.90515	FALSE
Solyc03g071650.2	36.3767	129.65	-1.8335	5.1901e-08	TRUE	101.989	107.53	-0.076328	0.93656	FALSE
Solyc03g071750.3	180.01	211.219	-0.23066	0.30764	FALSE	325.261	838.719	-1.3666	0.00086795	TRUE
Solyc03g071850.1	52.4762	197.479	-1.912	1.5419e-11	TRUE	90.7399	58.4392	0.6348	0.52262	FALSE
Solyc03g078260.3	13.2262	10.6521	0.31226	0.8868	FALSE	1893.5	25823.4	-3.7696	1.5345e-21	TRUE
Solyc03g078300.2	172.297	426.972	-1.3092	7.3912e-08	TRUE	225.112	226.33	-0.0077841	0.98707	FALSE
Solyc03g078490.3	30.1862	64.4918	-1.0952	0.011005	TRUE	15.6117	17.3779	-0.15463	0.92985	FALSE
Solyc03g078515.1	58.2167	0.882378	6.0439	6.71e-13	TRUE	40.2318	0	Inf	5.54e-05	TRUE
Solyc03g078810.3	26.72	87.2575	-1.7074	0.029137	FALSE	41.9127	1.04665	5.3235	0.00093939	TRUE
Solyc03g079903.1	0.979046	12.6257	-3.6888	0.010684	TRUE	4.2425	1.56998	1.4342	0.74183	FALSE
Solyc03g079970.1	5.95333	12.2807	-1.0446	0.34065	FALSE	198.795	1232.44	-2.6322	3.9755e-10	TRUE
Solyc03g080000.1	11.8914	18.2086	-0.6147	0.40626	FALSE	152.553	818.76	-2.4241	2.7704e-08	TRUE
Solyc03g080030.3	3.58476	2.05344	0.80383	0.73446	FALSE	317.577	5710.97	-4.1686	0.00092744	TRUE
Solyc03g080040.1	658.322	295.877	1.1538	6.568e-10	TRUE	242.273	571.157	-1.2373	0.0079743	FALSE
Solyc03g080070.3	92.31	286.405	-1.6335	2.2531e-06	TRUE	569.397	546.863	0.058256	0.93493	FALSE
Solyc03g080120.1	25.1481	6.12037	2.0388	0.0098259	TRUE	96.4536	61.0303	0.66031	0.31201	FALSE
Solyc03g080180.3	801.235	882.611	-0.13955	0.30621	FALSE	2612.98	7515.95	-1.5243	3.2312e-05	TRUE
Solyc03g080190.3	418.365	320.6	0.38399	0.050987	FALSE	263.071	57.4498	2.1951	5.059e-05	TRUE
Solyc03g081200.2	84.3985	40.0267	1.0763	0.0035478	TRUE	42.6483	31.6159	0.43184	0.63374	FALSE
Solyc03g082350.2	69.3662	117.28	-0.75766	0.044883	FALSE	128.478	1159.25	-3.1736	0.0001462	TRUE
Solyc03g082363.1	12.7519	137.517	-3.4308	0.0088548	TRUE	1307.8	4136.76	-1.6614	2.72e-05	TRUE
Solyc03g082510.1	331.99	165.434	1.0049	1.5308e-06	TRUE	113.694	6.35629	4.1608	0.1472	FALSE
Solyc03g082685.1	75.7604	391.766	-2.3705	2.2201e-19	TRUE	98.7275	94.8937	0.057139	0.98253	FALSE
Solyc03g082700.3	1550.49	2822.68	-0.86434	5.3144e-06	TRUE	786.434	282.113	1.4791	0.0010177	TRUE
Solyc03g082750.1	85.1495	30.5456	1.479	0.00022382	TRUE	14.8438	0	Inf	0.20364	FALSE
Solyc03g083120.2	1.99762	36.9946	-4.211	7.4803e-07	TRUE	12.4385	5.76294	1.1099	0.65407	FALSE
Solyc03g083160.2	9.20667	38.0295	-2.0464	0.0011334	TRUE	15.6452	32.6053	-1.0594	0.32938	FALSE
Solyc03g083180.1	121.675	44.5348	1.45	1.2502e-05	TRUE	21.4358	25.7957	-0.26711	0.81586	FALSE
Solyc03g083190.2	58.8795	158.623	-1.4298	1.1668e-06	TRUE	77.4356	41.4955	0.90004	0.24896	FALSE
Solyc03g083240.3	136.726	660.932	-2.2732	1.3163e-34	TRUE	305.211	174.406	0.80736	0.34849	FALSE
Solyc03g083440.3	2076.2	13056.5	-2.6527	5.2139e-34	TRUE	33787.4	48675.7	-0.52672	0.1333	FALSE
Solyc03g083590.3	749.526	1197.37	-0.67582	0.099213	FALSE	504.153	1243.81	-1.3028	0.001411	TRUE
Solyc03g083700.1	1.0581	287.7	-8.087	1.2782e-05	TRUE	1776.04	241.593	2.878	6.59e-05	TRUE
Solyc03g083710.1	55.2552	71.8632	-0.37914	0.39106	FALSE	591.101	1359.37	-1.2015	0.0020383	TRUE
Solyc03g083730.1	10.2252	139.716	-3.7723	1.3076e-07	TRUE	57.6137	103.814	-0.84952	0.19115	FALSE
Solyc03g083785.1	13.6519	62.6871	-2.1991	1.359e-05	TRUE	18.0058	26.2681	-0.54485	0.63547	FALSE
Solyc03g093140.3	487.3	706.006	-0.53487	0.054841	FALSE	432.034	1008.01	-1.2223	0.0022665	TRUE
Solyc03g093330.3	849.656	1503.55	-0.82343	0.014081	FALSE	313.626	61.6873	2.346	7.3537e-06	TRUE
Solyc03g093370.2	780.603	228.338	1.7734	3.2322e-25	TRUE	212.601	0	Inf	0.056209	FALSE
Solyc03g093480.3	1173.86	2688.6	-1.1956	1.3831e-10	TRUE	1060.36	748.447	0.50259	0.24882	FALSE
Solyc03g093620.1	18.7843	2.74336	2.7755	0.0070277	TRUE	5.70133	13.6892	-1.2637	0.47936	FALSE
Solyc03g093710.1	34.3943	112.131	-1.7049	1.7736e-06	TRUE	144.771	93.2587	0.63446	0.26548	FALSE
Solyc03g093800.1	1513.1	998.012	0.60038	3.438e-06	TRUE	249.655	35.2983	2.8223	8.8093e-05	TRUE
Solyc03g093850.2	161.068	351.875	-1.1274	2.965e-08	TRUE	181.796	108.755	0.74124	0.23854	FALSE
Solyc03g093980.2	69.9257	27.8022	1.3306	0.0018722	TRUE	9.08664	0.52969	4.1005	0.28392	FALSE
Solyc03g094120.3	2021.03	758.31	1.4142	2.9185e-27	TRUE	128.193	3.15268	5.3456	0.14674	FALSE
Solyc03g096097.1	557.885	157.027	1.829	6.1324e-22	TRUE	68.7732	13.7147	2.3261	0.29719	FALSE
Solyc03g096160.2	5.70095	7.4839	-0.39259	0.80966	FALSE	7.99501	77.0165	-3.268	0.00087068	TRUE
Solyc03g096260.2	7.7381	29.8956	-1.9499	0.005941	TRUE	7.48268	63.6724	-3.089	0.0017427	TRUE
Solyc03g096550.3	1.01857	16.7326	-4.038	0.0016281	TRUE	0	0.52969	#NAME?	0.99497	FALSE
Solyc03g096610.2	14.8681	40.1792	-1.4342	0.010962	TRUE	14.7321	11.028	0.41779	0.80526	FALSE
Solyc03g096660.2	112.177	35.0774	1.6772	1.63e-06	TRUE	105.906	15.3101	2.7902	0.029737	FALSE
Solyc03g096670.3	1714.79	1900.9	-0.14866	0.2205	FALSE	1820.27	816.03	1.1575	0.0022865	TRUE
Solyc03g096680.2	3.01619	0.978607	1.6239	0.57938	FALSE	9.42034	286.765	-4.9279	3.9054e-14	TRUE
Solyc03g096760.1	74.2371	151.203	-1.0263	0.00038386	TRUE	258.059	395.677	-0.61662	0.31894	FALSE
Solyc03g097010.3	1220.53	583.947	1.0636	1.2921e-12	TRUE	1060.25	1526.07	-0.52542	0.16622	FALSE
Solyc03g097090.3	355.348	119.247	1.5753	5.583e-13	TRUE	82.1693	77.6495	0.081624	0.97193	FALSE
Solyc03g097190.3	2007.84	4472.97	-1.1556	5.4446e-23	TRUE	3500	4105.81	-0.23031	0.5187	FALSE
Solyc03g097355.1	356.974	1173.51	-1.7169	1.1354e-30	TRUE	521.469	650.292	-0.31851	0.77115	FALSE
Solyc03g097430.1	168.347	39.5855	2.0884	3.6435e-08	TRUE	54.8201	15.8271	1.7923	0.25711	FALSE
Solyc03g097870.3	13.6124	72.682	-2.4167	5.0234e-07	TRUE	5.69016	4.74812	0.26111	0.95855	FALSE
Solyc03g098020.3	158.715	123.312	0.36412	0.31005	FALSE	364.51	1508.86	-2.0494	3.1257e-07	TRUE
Solyc03g098300.1	549.825	549.97	-0.00038104	1	FALSE	602.168	49.5045	3.6045	5.0516e-05	TRUE
Solyc03g098310.1	1418.45	3914.3	-1.4644	0.00015093	TRUE	165.088	7.37747	4.484	0.099017	FALSE
Solyc03g098420.3	102.149	295.067	-1.5304	2.705e-11	TRUE	90.3975	64.0303	0.49753	0.64479	FALSE
Solyc03g098500.3	3.62429	8.65496	-1.2558	0.36197	FALSE	137.231	1639.47	-3.5786	8.0168e-14	TRUE
Solyc03g098540.2	13.4938	0.537418	4.6501	0.010214	TRUE	1.4365	0	Inf	0.83873	FALSE
Solyc03g098710.1	720.999	480.601	0.58516	0.00015043	TRUE	1814.93	4192.88	-1.208	0.0010146	TRUE
Solyc03g110905.1	84.0914	182.952	-1.1214	2.1482e-05	TRUE	113.792	105.162	0.11379	0.85817	FALSE
Solyc03g110930.3	90.0204	26.3824	1.7707	9.3891e-06	TRUE	39.2407	37.4234	0.068407	0.95082	FALSE
Solyc03g111190.2	1278.7	523.727	1.2878	1.3472e-09	TRUE	291.119	1.58271	7.5231	0.10142	FALSE
Solyc03g111310.3	564.304	571.156	-0.017413	0.88026	FALSE	1564.64	5083.44	-1.7	4.7288e-06	TRUE
Solyc03g111420.2	87.2262	200.823	-1.2031	3.7249e-06	TRUE	101.955	119.336	-0.22709	0.69277	FALSE
Solyc03g111425.1	34.5524	160.083	-2.212	8.0163e-12	TRUE	78.9391	65.0515	0.27916	0.80722	FALSE
Solyc03g111550.3	4358	2356.21	0.8872	1.1622e-05	TRUE	945.656	379.62	1.3168	0.0011103	TRUE
Solyc03g111570.3	245.089	1696.79	-2.7914	1.2621e-09	TRUE	376.814	438.022	-0.21715	0.88133	FALSE
Solyc03g111730.3	1390.31	3563.65	-1.358	1.9892e-09	TRUE	15289.3	23002.5	-0.58927	0.34275	FALSE
Solyc03g112350.3	355.031	842.359	-1.2465	1.5562e-15	TRUE	457.188	334.995	0.44865	0.65098	FALSE
Solyc03g112390.3	125.047	100.829	0.31056	0.29636	FALSE	210.187	732.339	-1.8008	2.6134e-05	TRUE
Solyc03g112760.3	1204.31	1873.89	-0.63784	3.9035e-07	TRUE	332.958	94.4136	1.8183	0.00037304	TRUE
Solyc03g113130.3	5.50333	4.74053	0.21526	0.87353	FALSE	36.1779	151.558	-2.0667	0.0011681	TRUE
Solyc03g113230.2	382.086	357.266	0.096899	0.8024	FALSE	61.0995	5.26508	3.5366	0.00077021	TRUE
Solyc03g113310.1	138.699	30.8742	2.1675	1.8997e-10	TRUE	29.1976	0	Inf	0.1325	FALSE
Solyc03g113370.3	325.666	664.447	-1.0288	0.00014076	TRUE	272.629	137.352	0.98906	0.29163	FALSE
Solyc03g113400.3	180.296	575.987	-1.6757	9.3555e-05	TRUE	212.941	224.416	-0.07572	0.93944	FALSE
Solyc03g113440.3	5.54285	5.58296	-0.0104	1	FALSE	44.2845	604.109	-3.7699	0.0010734	TRUE
Solyc03g113470.2	24.8014	62.0372	-1.3227	0.0077596	TRUE	33.9512	43.2373	-0.34881	0.70313	FALSE
Solyc03g113480.1	1.50809	4.10689	-1.4453	0.56366	FALSE	13.1952	106.514	-3.013	0.00012807	TRUE
Solyc03g113830.2	65.9305	22.6605	1.5408	0.00062197	TRUE	19.1533	1.05302	4.185	0.3042	FALSE
Solyc03g114080.2	19.2738	8.36628	1.204	0.13044	FALSE	36.8242	235.863	-2.6792	3.7972e-06	TRUE
Solyc03g114110.3	401.278	340.749	0.23589	0.20915	FALSE	334.659	824.194	-1.3003	0.0015081	TRUE
Solyc03g114160.1	155.896	38.3182	2.0245	2.1679e-10	TRUE	57.8816	239.865	-2.051	0.00017899	TRUE
Solyc03g114200.3	3.17429	119.839	-5.2385	2.3851e-06	TRUE	2044.15	3657.75	-0.83946	0.45964	FALSE
Solyc03g114360.3	1316.59	424.477	1.633	2.4965e-11	TRUE	390.244	131.129	1.5734	0.33927	FALSE
Solyc03g114420.1	64.4619	17.9599	1.8437	9.2071e-05	TRUE	14.2198	7.37747	0.9467	0.57916	FALSE
Solyc03g114465.1	26.8386	67.8689	-1.3384	0.0018448	TRUE	49.8643	29.4144	0.76148	0.38425	FALSE
Solyc03g114750.3	16.9843	71.3584	-2.0709	6.6039e-06	TRUE	112.588	267.097	-1.2463	0.03019	FALSE
Solyc03g114830.3	824.544	393.531	1.0671	1.1771e-11	TRUE	1232.21	887.212	0.4739	0.23811	FALSE
Solyc03g115060.3	183.081	105.978	0.78872	0.001535	TRUE	135.227	516.221	-1.9326	2.2228e-05	TRUE
Solyc03g115090.1	181.02	169.043	0.098758	0.67227	FALSE	53.917	1.04665	5.6869	3.728e-05	TRUE
Solyc03g115140.3	224.274	494.656	-1.1412	3.7598e-10	TRUE	252.619	197.291	0.35664	0.65358	FALSE
Solyc03g115247.1	422.312	1182.04	-1.4849	4.4972e-24	TRUE	705.037	789.906	-0.16398	0.77628	FALSE
Solyc03g115250.3	1211.75	2570.42	-1.0849	5.3359e-11	TRUE	1033.8	1025.81	0.011197	0.98711	FALSE
Solyc03g115400.2	31.9467	138.112	-2.1121	6.3072e-10	TRUE	58.5726	46.1672	0.34336	0.79128	FALSE
Solyc03g115450.1	24.9748	23.1979	0.10648	0.90364	FALSE	118.144	335.688	-1.5066	0.0021764	TRUE
Solyc03g115510.2	582.498	1353.7	-1.2166	0.00017038	TRUE	681.426	695.55	-0.029596	0.95193	FALSE
Solyc03g115690.1	882.052	321.762	1.4549	3.4559e-20	TRUE	2211.41	4336.57	-0.97159	0.043021	FALSE
Solyc03g115770.3	187.496	488.023	-1.3801	6.9435e-07	TRUE	294.128	332.66	-0.1776	0.83842	FALSE
Solyc03g115845.1	60.3085	123.433	-1.0333	0.0009596	TRUE	59.6071	92.0211	-0.62648	0.34261	FALSE
Solyc03g115847.1	85.0705	207.016	-1.283	6.2002e-07	TRUE	81.6223	136.038	-0.73697	0.34032	FALSE
Solyc03g115900.3	7466	6035.34	0.3069	0.10228	FALSE	1970.92	853.762	1.207	0.0013954	TRUE
Solyc03g115930.2	114.317	51.4813	1.1509	0.00049003	TRUE	57.6931	8.95382	2.6878	0.15392	FALSE
Solyc03g115940.3	420.716	521.229	-0.30907	0.073292	FALSE	389.175	914.447	-1.2325	0.0023217	TRUE
Solyc03g116063.1	847.19	274.669	1.625	1.9579e-23	TRUE	211.153	12.1447	4.1199	0.14749	FALSE
Solyc03g116225.1	381.055	199.659	0.93246	9.5102e-07	TRUE	1302.51	217.443	2.5826	7.2885e-10	TRUE
Solyc03g116230.3	97.3328	53.9596	0.85105	0.010178	TRUE	60.5425	3.15905	4.2604	0.00016593	TRUE
Solyc03g116360.2	225.326	189.145	0.25252	0.41924	FALSE	126.931	515.992	-2.0233	9.8299e-06	TRUE
Solyc03g116410.2	11.7729	2.93582	2.0036	0.091946	FALSE	539.52	8333.81	-3.9492	1.7964e-22	TRUE
Solyc03g116420.1	706.852	332.174	1.0895	5.0461e-05	TRUE	156.556	0.523325	8.2248	0.091801	FALSE
Solyc03g116470.2	49.5543	109.942	-1.1497	0.00053988	TRUE	132.81	258.857	-0.96279	0.051562	FALSE
Solyc03g116490.1	157.997	112.042	0.49585	0.051204	FALSE	389.576	988.094	-1.3427	0.00087145	TRUE
Solyc03g116580.3	12154.6	5411.45	1.1674	1.7917e-16	TRUE	9634.43	6908.95	0.47973	0.20209	FALSE
Solyc03g116730.3	665.668	931.979	-0.48549	0.013625	FALSE	478.83	117.465	2.0273	1.3404e-05	TRUE
Solyc03g116770.3	2530.32	993.322	1.349	1.5997e-26	TRUE	545.79	2.10603	8.0177	0.080436	FALSE
Solyc03g116935.1	21.7214	60.1362	-1.4691	0.0019367	TRUE	11.3357	49.9578	-2.1398	0.032499	FALSE
Solyc03g116990.1	63.9328	63.6894	0.0055044	0.92996	FALSE	128.645	534.472	-2.0547	7.0754e-06	TRUE
Solyc03g117030.2	1083.75	1047.71	0.048784	0.7013	FALSE	1250.6	3372.17	-1.4311	0.00012634	TRUE
Solyc03g117270.1	1626.82	1101.76	0.56225	1.0692e-05	TRUE	1065.11	318.265	1.7427	1.8275e-05	TRUE
Solyc03g117600.3	3816.62	2860.09	0.41623	0.0014652	TRUE	3600.11	1101.1	1.7091	5.0372e-06	TRUE
Solyc03g117640.1	117.443	53.7272	1.1282	0.00041325	TRUE	40.4104	52.1147	-0.36696	0.64874	FALSE
Solyc03g118100.3	1.50809	27.7296	-4.2006	0.0036261	TRUE	175.348	995.376	-2.505	4.17e-09	TRUE
Solyc03g118140.3	144.005	122.671	0.23132	0.35229	FALSE	254.763	933.131	-1.8729	6.7393e-06	TRUE
Solyc03g118175.1	42.5033	16.1389	1.397	0.0079588	TRUE	9.04199	2.09967	2.1065	0.41998	FALSE
Solyc03g118190.3	17.7657	0.441189	5.3316	0.0002532	TRUE	18.997	8.44959	1.1688	0.42802	FALSE
Solyc03g118355.1	94.1585	225.065	-1.2572	6.1051e-07	TRUE	109.795	108.634	0.015341	1	FALSE
Solyc03g118480.3	1178.36	502.534	1.2295	3.1952e-17	TRUE	298.723	17.4289	4.0993	0.17344	FALSE
Solyc03g118560.1	585.368	214.317	1.4496	1.0457e-15	TRUE	92.8822	0.523325	7.4716	0.11943	FALSE
Solyc03g118580.3	6.34858	7.33139	-0.20765	0.98009	FALSE	1060.16	13823.8	-3.7048	1.0124e-20	TRUE
Solyc03g118710.3	75.879	75.0477	0.015892	0.90427	FALSE	111.163	316.415	-1.5091	0.0020899	TRUE
Solyc03g118750.3	141.274	273.946	-0.95539	1.4496e-05	TRUE	394.466	1462.01	-1.89	2.1636e-05	TRUE
Solyc03g118755.1	304.142	257.744	0.23881	0.25238	FALSE	661.219	3248.85	-2.2967	0.00020592	TRUE
Solyc03g118780.3	5026.72	4801.69	0.066075	0.70569	FALSE	1811.9	516.107	1.8118	1.3903e-05	TRUE
Solyc03g118790.2	55.3586	151.219	-1.4498	1.3578e-06	TRUE	79.1611	42.5803	0.89461	0.21729	FALSE
Solyc03g118970.3	742.119	683.456	0.1188	0.46212	FALSE	416.193	143.306	1.5382	0.00090228	TRUE
Solyc03g119420.3	2588.97	1144.84	1.1772	2.7782e-21	TRUE	1009.35	546.539	0.88502	0.16913	FALSE
Solyc03g119450.3	416.404	1089.25	-1.3873	1.1977e-20	TRUE	484.478	297.399	0.70403	0.22018	FALSE
Solyc03g119590.1	242.675	58.524	2.0519	0.0034105	TRUE	200.425	448.914	-1.1634	0.082202	FALSE
Solyc03g119650.3	1353.78	2922.16	-1.11	5.6317e-20	TRUE	1635.56	2036.71	-0.31646	0.57442	FALSE
Solyc03g119820.1	205.128	147.401	0.47678	0.04422	FALSE	360.056	2905.82	-3.0127	2.2604e-08	TRUE
Solyc03g119870.3	46.4833	101.808	-1.1311	0.00091868	TRUE	65.275	53.5956	0.28442	0.70456	FALSE
Solyc03g119880.3	1993.72	5498.08	-1.4635	3.6005e-36	TRUE	5040.91	336.126	3.9066	2.63e-08	TRUE
Solyc03g119900.3	38.0976	89.9519	-1.2395	0.00088037	TRUE	9.42034	3.68874	1.3527	0.55625	FALSE
Solyc03g120180.2	5.54285	7.38767	-0.41449	0.81182	FALSE	18.3507	150.479	-3.0357	1.1374e-05	TRUE
Solyc03g120190.3	14.6309	32.8877	-1.1685	0.056502	FALSE	42.425	236.208	-2.4771	1.4156e-05	TRUE
Solyc03g120360.1	168.183	136.099	0.30537	0.22894	FALSE	74.0279	7.93899	3.221	0.00057374	TRUE
Solyc03g120650.3	137.048	62.9195	1.1231	0.00034437	TRUE	182.285	283.237	-0.63582	0.26015	FALSE
Solyc03g120740.1	551.905	263.567	1.0663	1.3811e-09	TRUE	603.418	963.708	-0.67544	0.086162	FALSE
Solyc03g120980.3	1239.82	1867.48	-0.59096	1.8773e-06	TRUE	1076.15	3185.38	-1.5656	3.6699e-05	TRUE
Solyc03g121320.3	242.925	520.388	-1.0991	7.0791e-10	TRUE	268.64	270.894	-0.012055	0.97799	FALSE
Solyc03g121540.3	1395.19	5265.73	-1.9162	2.0965e-06	TRUE	1822.62	3409.16	-0.9034	0.061999	FALSE
Solyc03g121560.3	811.975	401.207	1.0171	1.0122e-10	TRUE	385.406	324.181	0.24958	0.61614	FALSE
Solyc03g122100.2	209.139	85.5564	1.2895	6.6998e-07	TRUE	49.1857	4.74812	3.3728	0.1884	FALSE
Solyc03g122340.3	467.369	833.871	-0.83526	6.8592e-06	TRUE	3582.12	1150.81	1.6382	0.00091776	TRUE
Solyc03g123440.3	636.802	1776.47	-1.4801	7.303e-28	TRUE	812.495	846.411	-0.059	0.91471	FALSE
Solyc03g123530.3	301.488	808.309	-1.4228	8.1879e-19	TRUE	392.812	242.335	0.69684	0.29161	FALSE
Solyc03g123820.2	3970.05	1658.18	1.2596	1.6005e-19	TRUE	878.734	17.9522	5.6132	0.15124	FALSE
Solyc03g123860.3	26.6014	71.3021	-1.4224	0.00082015	TRUE	15.1998	17.3716	-0.19267	0.90294	FALSE
Solyc04g005035.1	74.8847	167.086	-1.1578	2.9109e-05	TRUE	83.5599	108.678	-0.37918	0.65661	FALSE
Solyc04g005070.3	4335.55	2421.68	0.84021	6.0958e-11	TRUE	1995.36	373.761	2.4165	1.5379e-08	TRUE
Solyc04g005140.2	369.352	193.813	0.93033	2.523e-06	TRUE	1093.33	2695.78	-1.302	0.00051409	TRUE
Solyc04g005180.3	19.7633	94.1714	-2.2525	5.4311e-08	TRUE	22.9281	23.0518	-0.0077598	1	FALSE
Solyc04g005440.1	100.878	150.729	-0.57935	0.11756	FALSE	375.448	1082.47	-1.5276	0.00014816	TRUE
Solyc04g005450.3	1316.07	1884.46	-0.51791	3.0499e-05	TRUE	2156.09	4744.55	-1.1379	0.0018678	TRUE
Solyc04g005610.3	2.64524	243.947	-6.527	6.2303e-49	TRUE	49.2837	46.1736	0.094044	0.95032	FALSE
Solyc04g005850.1	1.58714	6.0641	-1.9339	0.28804	FALSE	215.89	728.079	-1.7538	4.0498e-05	TRUE
Solyc04g006930.3	513.643	511.717	0.005419	0.98649	FALSE	452.471	1492.42	-1.7218	1.2225e-05	TRUE
Solyc04g007245.1	0	14.198	#NAME?	0.00040364	TRUE	0	5.29054	#NAME?	0.31039	FALSE
Solyc04g007400.3	972.261	1039.39	-0.096316	0.51733	FALSE	249.521	62.7149	1.9923	0.00023578	TRUE
Solyc04g007480.1	325.478	161.871	1.0077	1.2508e-06	TRUE	37.9605	5.27144	2.8482	0.021046	FALSE
Solyc04g007795.1	33.3757	84.8102	-1.3454	0.00058348	TRUE	116.051	93.9985	0.30405	0.69468	FALSE
Solyc04g007940.3	75.0428	202.477	-1.432	0.00089453	TRUE	28.7076	11.0535	1.3769	0.55161	FALSE
Solyc04g007990.1	1773.79	599.556	1.5649	8.0238e-29	TRUE	257.197	52.6062	2.2896	0.24081	FALSE
Solyc04g008070.2	484.01	117.691	2.04	1.907e-23	TRUE	95.2193	60.1556	0.66256	0.53516	FALSE
Solyc04g008080.1	678.897	216.65	1.6478	2.2959e-21	TRUE	52.6604	1.05938	5.6354	0.18716	FALSE
Solyc04g008110.3	1041.42	2464.01	-1.2425	6.2572e-17	TRUE	539.806	253.529	1.0903	0.011433	FALSE
Solyc04g008210.2	29.7757	69.1361	-1.2153	0.0040912	TRUE	163.921	379.585	-1.2114	0.043573	FALSE
Solyc04g008410.2	115.296	334.277	-1.5357	4.0019e-07	TRUE	126.855	115.047	0.14095	0.86368	FALSE
Solyc04g008530.2	101.748	187.637	-0.88295	0.0013738	TRUE	147.676	2.11876	6.1231	2.7161e-11	TRUE
Solyc04g008610.3	467.649	1370.65	-1.5514	1.4991e-27	TRUE	524.353	634.514	-0.27511	0.75575	FALSE
Solyc04g008680.3	1453.26	3286.76	-1.1774	1.7615e-16	TRUE	1998.69	1762.16	0.18171	0.69726	FALSE
Solyc04g008770.3	3299.41	1582.57	1.0599	1.5592e-10	TRUE	564.935	322.011	0.81097	0.39726	FALSE
Solyc04g008850.1	1168.64	714.586	0.70965	4.1484e-07	TRUE	286.789	44.8709	2.6761	1.0738e-06	TRUE
Solyc04g008940.3	353.277	326.526	0.1136	0.49474	FALSE	442.973	1163.76	-1.3935	0.00044184	TRUE
Solyc04g009170.2	1197.19	497.559	1.2667	1.3224e-18	TRUE	545.923	309.911	0.81684	0.13712	FALSE
Solyc04g009220.1	47.7938	97.8371	-1.0336	0.0028518	TRUE	67.4806	20.467	1.7212	0.069439	FALSE
Solyc04g009610.2	89.4762	42.5776	1.0714	0.0034047	TRUE	52.4693	39.5104	0.40924	0.61597	FALSE
Solyc04g009760.2	4.97428	13.4917	-1.4395	0.45184	FALSE	619.142	1962.97	-1.6647	0.00023415	TRUE
Solyc04g009820.3	544.65	338.046	0.68811	5.3423e-05	TRUE	254.297	71.8342	1.8238	0.00058495	TRUE
Solyc04g009850.3	53.7319	28.0909	0.93567	0.043952	FALSE	156.038	39.4913	1.9823	0.0015012	TRUE
Solyc04g009860.3	816.791	365.542	1.1599	7.0816e-14	TRUE	2420.08	532.672	2.1837	1.97e-08	TRUE
Solyc04g010040.3	919.84	441.154	1.0601	3.9794e-12	TRUE	278.566	108.556	1.3596	0.3779	FALSE
Solyc04g010130.1	5.54285	28.8771	-2.3812	0.0018192	TRUE	13.741	16.791	-0.2892	0.84849	FALSE
Solyc04g010210.1	408.906	1273.2	-1.6386	5.6586e-09	TRUE	154.601	125.897	0.2963	0.76452	FALSE
Solyc04g010300.3	47.66	247.942	-2.3791	1.7398e-18	TRUE	51.8578	58.7079	-0.17899	0.89335	FALSE
Solyc04g011340.3	1140.75	3343.14	-1.5512	0.0013342	TRUE	4361	7198.36	-0.72301	0.099099	FALSE
Solyc04g011380.3	1553.69	3507.98	-1.1749	1.1119e-22	TRUE	1127.27	1256.45	-0.15651	0.7524	FALSE
Solyc04g011385.1	75.0033	776.986	-3.3729	2.8529e-27	TRUE	122.969	136.236	-0.14781	0.91859	FALSE
Solyc04g011440.3	2714.44	1212.14	1.1631	2.1978e-06	TRUE	718.781	54.604	3.7185	0.2682	FALSE
Solyc04g011465.1	85.4657	255.77	-1.5814	7.9275e-11	TRUE	99.1939	96.0295	0.046774	0.97272	FALSE
Solyc04g011500.3	3233.01	2979.36	0.11788	0.32867	FALSE	3424.94	7602.52	-1.1504	0.001495	TRUE
Solyc04g012125.1	19.1948	51.2888	-1.4179	0.0049094	TRUE	16.5693	32.1011	-0.95411	0.37918	FALSE
Solyc04g014210.3	726.634	1474.39	-1.0208	5.4172e-09	TRUE	681.214	808.942	-0.24793	0.5235	FALSE
Solyc04g014220.1	53.5738	83.4303	-0.63904	0.076029	FALSE	336.796	1893.05	-2.4908	9.1221e-06	TRUE
Solyc04g014510.3	586.08	1687.77	-1.526	1.827e-06	TRUE	12480.8	22899.2	-0.87558	0.088754	FALSE
Solyc04g014690.3	70.4943	84.4489	-0.26057	0.48853	FALSE	53.5163	190.909	-1.8348	0.0014409	TRUE
Solyc04g014760.3	755.385	691.844	0.12676	0.37407	FALSE	1636.58	5730.74	-1.808	1.9495e-05	TRUE
Solyc04g014830.2	29.8548	147.12	-2.301	1.2914e-07	TRUE	35.8888	43.697	-0.284	0.75302	FALSE
Solyc04g015110.3	4.52428	2.30217	0.97469	0.65768	FALSE	63.4266	853.245	-3.7498	1.2768e-15	TRUE
Solyc04g015200.3	152.351	198.169	-0.37933	0.10267	FALSE	158.933	421.097	-1.4057	0.0022359	TRUE
Solyc04g015260.1	487.236	1242.39	-1.3504	1.0396e-20	TRUE	133.599	431.461	-1.6913	0.00028942	TRUE
Solyc04g015380.1	872.943	380.576	1.1977	4.8378e-05	TRUE	199.662	0.52969	8.5582	0.084136	FALSE
Solyc04g015660.2	1.58714	0	Inf	0.57993	FALSE	1.403	128.283	-6.5147	7.0173e-11	TRUE
Solyc04g015820.1	44.0357	102	-1.2118	0.0004416	TRUE	150.827	94.5282	0.67408	0.24521	FALSE
Solyc04g015940.3	292.409	691.654	-1.2421	4.8162e-14	TRUE	282.304	141.583	0.9956	0.041191	FALSE
Solyc04g015990.2	2.56619	2.93582	-0.19414	1	FALSE	51.9905	330.782	-2.6696	4.1638e-07	TRUE
Solyc04g016120.2	0	0	NA	NA	NA	0.935335	43.6079	-5.543	0.00020266	TRUE
Solyc04g016200.1	1033.81	1024.66	0.012833	0.86057	FALSE	871.022	279.482	1.64	7.2864e-05	TRUE
Solyc04g016220.3	1865.36	1048.73	0.83081	6.4566e-06	TRUE	1762.73	542.244	1.7008	1.208e-05	TRUE
Solyc04g016370.3	894.284	2007.37	-1.1665	1.0834e-08	TRUE	1017.25	904.76	0.16907	0.72296	FALSE
Solyc04g017595.1	49.5147	103.436	-1.0628	0.0041838	TRUE	59.5737	87.1139	-0.54823	0.56936	FALSE
Solyc04g018300.1	58.8643	0	Inf	4.2722e-15	TRUE	43.9843	0	Inf	2.31e-05	TRUE
Solyc04g019315.1	20.2133	55.8369	-1.4659	0.0026539	TRUE	36.813	102.047	-1.4709	0.033749	FALSE
Solyc04g024810.1	102.015	0	Inf	2.6259e-25	TRUE	54.9863	0	Inf	1.93e-06	TRUE
Solyc04g024820.1	55.7447	0	Inf	2.0388e-14	TRUE	24.1413	0	Inf	0.0026673	FALSE
Solyc04g025288.1	1.01857	30.3368	-4.8965	1.9495e-06	TRUE	0.957664	3.70783	-1.953	0.70181	FALSE
Solyc04g025560.3	167.14	0	Inf	5.0159e-40	TRUE	203.007	129.553	0.64799	0.20728	FALSE
Solyc04g025740.2	4.56381	21.818	-2.2572	0.010998	TRUE	4.78832	0.52969	3.1763	0.51196	FALSE
Solyc04g025990.3	2789.52	2780.02	0.0049187	0.98159	FALSE	2646.9	1120.54	1.2401	0.00090455	TRUE
Solyc04g026150.2	120.152	45.0722	1.4145	2.2177e-05	TRUE	11.9485	1.05938	3.4955	0.26891	FALSE
Solyc04g026271.1	173.339	363.499	-1.0684	0.00025112	TRUE	214.844	281.207	-0.38834	0.4017	FALSE
Solyc04g039670.3	590.936	52.5161	3.4922	3.2571e-57	TRUE	505.91	163.141	1.6328	0.0002809	TRUE
Solyc04g039950.3	981.602	2285.78	-1.2195	6.3811e-22	TRUE	1233.28	1238.72	-0.0063524	0.9844	FALSE
Solyc04g040110.3	292.029	599.167	-1.0368	8.1645e-10	TRUE	242.15	223.591	0.11504	0.82145	FALSE
Solyc04g045315.1	0	1.51603	#NAME?	0.60827	FALSE	14.6093	243.011	-4.0561	2.2365e-10	TRUE
Solyc04g049120.3	1892.04	4316.28	-1.1898	2.6026e-24	TRUE	1991.12	2522.52	-0.34128	0.36812	FALSE
Solyc04g049224.1	28.1643	65.2544	-1.2122	0.0071054	TRUE	38.5398	23.6642	0.70364	0.47427	FALSE
Solyc04g049677.1	455.222	1334.68	-1.5519	2.6979e-27	TRUE	569.653	439.718	0.3735	0.66908	FALSE
Solyc04g050050.3	253.332	277.603	-0.13199	0.66187	FALSE	300.106	965.598	-1.6859	3.9671e-05	TRUE
Solyc04g050245.1	241.921	96.8185	1.3212	6.8843e-08	TRUE	203.531	44.7373	2.1857	0.00018098	TRUE
Solyc04g050520.3	1317.28	3569.35	-1.4381	3.0228e-11	TRUE	1797.88	1866.14	-0.053757	0.90333	FALSE
Solyc04g050550.2	82.5985	304.893	-1.8841	1.9433e-15	TRUE	128.502	128.558	-0.00063423	0.99722	FALSE
Solyc04g050623.1	18.7843	0	Inf	2.6753e-05	TRUE	13.7187	0	Inf	0.036909	FALSE
Solyc04g050730.3	16736.1	19634	-0.23039	0.087175	FALSE	15308.9	3023.67	2.34	8.5657e-08	TRUE
Solyc04g050895.1	25.2271	0	Inf	6.2574e-07	TRUE	15.6452	2.64845	2.5625	0.18458	FALSE
Solyc04g051280.3	574.724	1714.26	-1.5766	0.00013289	TRUE	544.082	697.155	-0.35765	0.3699	FALSE
Solyc04g051287.1	15.61	20.5507	-0.39672	0.61964	FALSE	27.3034	128.309	-2.2325	0.0010938	TRUE
Solyc04g051570.3	927.335	2349.35	-1.3411	3.4495e-26	TRUE	1194.4	1512.08	-0.34025	0.55204	FALSE
Solyc04g051720.2	0.489523	0	Inf	0.99633	FALSE	37.3477	495.335	-3.7293	0.0016048	TRUE
Solyc04g054140.3	881.499	1819.56	-1.0456	6.305e-16	TRUE	1041.06	1030.1	0.015279	0.97623	FALSE
Solyc04g054300.1	727.16	246.048	1.5633	3.0149e-08	TRUE	204.895	0.523325	8.613	0.077983	FALSE
Solyc04g054480.3	3322.91	7174.86	-1.1105	8.4867e-14	TRUE	4537.42	6058.18	-0.41701	0.41777	FALSE
Solyc04g054500.3	3681.41	2410.22	0.6111	2.0942e-07	TRUE	1016.06	384.648	1.4014	0.00048403	TRUE
Solyc04g054720.3	8.71714	49.6766	-2.5106	1.702e-05	TRUE	51.4782	24.73	1.0577	0.22912	FALSE
Solyc04g054730.3	33.4943	71.4546	-1.0931	0.0072894	TRUE	210.815	415.003	-0.97714	0.02809	FALSE
Solyc04g054740.3	6668.3	6178.72	0.11001	0.58489	FALSE	10602.2	446.928	4.5682	3.8946e-14	TRUE
Solyc04g054745.1	888.364	456.712	0.95987	1.5559e-07	TRUE	1310.36	78.6947	4.0576	3.8338e-18	TRUE
Solyc04g054830.3	6.56143	27.9784	-2.0922	0.011782	TRUE	195.381	399.214	-1.0309	0.022149	FALSE
Solyc04g054960.1	1.50809	24.8101	-4.0401	8.5381e-05	TRUE	4.26483	77.7195	-4.1877	0.0034688	FALSE
Solyc04g054990.3	11936.8	4732.48	1.3347	1.0363e-12	TRUE	23175.7	13071	0.82624	0.019809	FALSE
Solyc04g055120.3	3383.21	9519.08	-1.4924	9.679e-09	TRUE	2803.72	2998.92	-0.097101	0.84229	FALSE
Solyc04g055260.3	2150.13	651.968	1.7216	2.9978e-39	TRUE	1854.63	656.703	1.4978	0.00010123	TRUE
Solyc04g056360.3	3.13476	2.05344	0.61031	0.8471	FALSE	986.42	6453.46	-2.7098	1.2312e-05	TRUE
Solyc04g056491.1	10.1857	0	Inf	0.0039369	TRUE	4.76599	4.22479	0.1739	0.99803	FALSE
Solyc04g056530.2	220.255	108.144	1.0262	1.9849e-05	TRUE	118.791	65.9058	0.84995	0.16764	FALSE
Solyc04g056560.3	450.707	927.772	-1.0416	3.0975e-12	TRUE	634.122	1215.5	-0.93872	0.20488	FALSE
Solyc04g057880.3	362.216	900.578	-1.314	2.2365e-17	TRUE	368.079	376.018	-0.030787	0.95806	FALSE
Solyc04g057950.2	1118.28	538.125	1.0553	2.3586e-11	TRUE	258.758	40.0082	2.6932	0.3346	FALSE
Solyc04g057990.3	678.846	1601.7	-1.2385	7.4528e-20	TRUE	756.703	881.22	-0.21977	0.75501	FALSE
Solyc04g058130.3	41.8009	110.238	-1.399	6.3074e-05	TRUE	61.6341	54.1635	0.18641	0.81353	FALSE
Solyc04g063360.3	591.386	1214	-1.0376	2.2121e-09	TRUE	747.947	665.673	0.16812	0.67388	FALSE
Solyc04g064540.3	6.56143	26.7274	-2.0262	0.007226	TRUE	56.589	88.7284	-0.64887	0.47947	FALSE
Solyc04g064763.1	407.775	19.1473	4.4126	9.6609e-56	TRUE	420.955	42.1652	3.3195	6.45e-07	TRUE
Solyc04g064765.1	19.3133	2.05344	3.2335	0.0017861	TRUE	34.0851	5.28417	2.6894	0.035516	FALSE
Solyc04g064880.3	492.842	515.976	-0.066179	0.79547	FALSE	144.936	8.96655	4.0147	1.4801e-07	TRUE
Solyc04g070960.2	64.0757	270.936	-2.0801	0.0054174	TRUE	2691.04	3327.94	-0.30646	0.43737	FALSE
Solyc04g071000.1	1430.81	634.952	1.1721	9.9825e-15	TRUE	339.814	18.9861	4.1617	0.24139	FALSE
Solyc04g071070.2	3658.63	1959.73	0.90065	1.5419e-14	TRUE	923.519	272.085	1.7631	2.0587e-05	TRUE
Solyc04g071190.1	0	0.441189	#NAME?	1	FALSE	1.403	47.4685	-5.0804	0.00020196	TRUE
Solyc04g071260.3	3179.36	1411.66	1.1713	0.0010916	TRUE	554.019	83.2264	2.7348	0.3443	FALSE
Solyc04g071320.3	539.022	1123.42	-1.0595	2.9473e-08	TRUE	543.662	461.671	0.23585	0.72107	FALSE
Solyc04g071523.1	1.54762	42.2326	-4.7702	1.7764e-08	TRUE	12.761	13.6192	-0.093899	0.97408	FALSE
Solyc04g071660.3	986.394	2460.82	-1.3189	1.0234e-25	TRUE	618.426	603.432	0.035412	0.96537	FALSE
Solyc04g071760.3	6.71952	6.02415	0.1576	1	FALSE	79.8173	414.588	-2.3769	1.2775e-06	TRUE
Solyc04g071780.3	1.54762	20.2058	-3.7066	0.00077217	TRUE	0.957664	0	Inf	0.92544	FALSE
Solyc04g072130.2	2.56619	7.42762	-1.5333	0.56456	FALSE	340.871	2377.29	-2.802	2.2392e-09	TRUE
Solyc04g072180.2	468.78	428.31	0.13025	0.45152	FALSE	450.676	1251	-1.4729	0.00019956	TRUE
Solyc04g072240.3	4290.57	6027.73	-0.49045	0.0015392	TRUE	1483.83	348.356	2.0907	1.8277e-07	TRUE
Solyc04g072260.2	491.337	1083.52	-1.1409	3.8803e-15	TRUE	472.127	270.561	0.80322	0.064227	FALSE
Solyc04g072265.1	52.5157	1197.39	-4.511	4.0265e-27	TRUE	112.669	85.9144	0.39112	0.83404	FALSE
Solyc04g072460.3	54.6714	119.936	-1.1334	0.0031486	TRUE	112.555	200.048	-0.82971	0.11308	FALSE
Solyc04g072620.1	19.8819	13.1468	0.59675	0.48891	FALSE	28.0055	0	Inf	0.0010375	TRUE
Solyc04g072630.3	1049.54	2381.22	-1.1819	1.3514e-13	TRUE	1093.16	563.977	0.95479	0.015207	FALSE
Solyc04g072650.1	63.799	172.563	-1.4355	1.6252e-05	TRUE	233.33	13.7592	4.0839	3.69e-10	TRUE
Solyc04g072760.3	2807.96	6298.86	-1.1656	6.3455e-10	TRUE	1371.87	2559.23	-0.89957	0.014729	FALSE
Solyc04g072770.3	3.05571	19.5721	-2.6792	0.0064073	TRUE	3.83066	1.04665	1.8718	0.7122	FALSE
Solyc04g072815.1	53.4157	107.278	-1.006	0.0024245	TRUE	63.2592	83.4442	-0.39954	0.67354	FALSE
Solyc04g072890.3	39.3929	184.419	-2.227	3.0891e-13	TRUE	395.415	381.509	0.051649	0.97077	FALSE
Solyc04g074000.3	466.092	227.438	1.0351	0.056342	FALSE	175.493	14.7231	3.5753	2.0527e-07	TRUE
Solyc04g074160.2	56.8028	119.751	-1.076	0.00080605	TRUE	62.5583	26.249	1.2529	0.13132	FALSE
Solyc04g074400.1	11.1648	89.6959	-3.0061	0.00010557	TRUE	4.74366	12.1447	-1.3563	0.48741	FALSE
Solyc04g074510.3	2947.96	2963.41	-0.0075379	0.94317	FALSE	3704.08	8287.1	-1.1618	0.0013453	TRUE
Solyc04g074640.3	1074.65	1071.82	0.0038078	0.943	FALSE	508.972	200.308	1.3454	0.0022636	TRUE
Solyc04g074830.1	9.57761	34.805	-1.8616	0.0037849	TRUE	3.81949	4.21843	-0.14332	1	FALSE
Solyc04g074880.3	1112.67	329.566	1.7554	5.8697e-16	TRUE	150.919	109.533	0.46241	0.6131	FALSE
Solyc04g076010.3	85.709	206.295	-1.2672	0.0052161	TRUE	88.7812	113.241	-0.35107	0.56304	FALSE
Solyc04g076140.3	676.663	883.548	-0.38487	0.0078589	TRUE	598.098	2434.09	-2.0249	1.5868e-07	TRUE
Solyc04g076260.2	337.409	231.36	0.54436	0.038904	FALSE	375.804	137.191	1.4538	0.0019446	TRUE
Solyc04g076310.3	163.911	495.075	-1.5947	0.00017926	TRUE	93.1477	52.5426	0.82603	0.30246	FALSE
Solyc04g076350.1	17.3948	42.6974	-1.2955	0.11526	FALSE	149.035	1080.24	-2.8576	3.3013e-11	TRUE
Solyc04g076410.3	47.0519	111.08	-1.2393	0.00024783	TRUE	65.7203	129.254	-0.97579	0.14272	FALSE
Solyc04g076510.3	952.735	2791.57	-1.5509	3.3081e-19	TRUE	1154.22	1488.74	-0.36717	0.56868	FALSE
Solyc04g076540.3	258.069	1386.1	-2.4252	1.0845e-56	TRUE	476.038	392.243	0.27933	0.80019	FALSE
Solyc04g076550.3	23.7586	347.656	-3.8711	2.9898e-43	TRUE	68.3055	70.6935	-0.049575	0.97456	FALSE
Solyc04g076620.3	3978.2	10927.9	-1.4578	3.5766e-11	TRUE	4131.08	5088.11	-0.30061	0.55429	FALSE
Solyc04g076660.3	1604.7	3924.15	-1.2901	4.8379e-09	TRUE	607.067	228.415	1.4102	0.052267	FALSE
Solyc04g076700.3	36.2733	93.3453	-1.3637	0.00023885	TRUE	29.3527	67.3548	-1.1983	0.13086	FALSE
Solyc04g076720.2	0	45.3209	#NAME?	1.1208e-11	TRUE	0	10.0196	#NAME?	0.087282	FALSE
Solyc04g076780.3	1590.68	2764.28	-0.79726	4.5944e-11	TRUE	2038.09	266.559	2.9347	6.3747e-13	TRUE
Solyc04g076860.3	288.383	642.291	-1.1552	6.2482e-06	TRUE	143.178	154.666	-0.11134	0.83298	FALSE
Solyc04g076880.3	933.2	2904.53	-1.638	3.382e-12	TRUE	954.161	808.396	0.23917	0.66819	FALSE
Solyc04g077150.3	2156.55	978.326	1.1403	1.144e-19	TRUE	1891.68	1297.52	0.54391	0.14161	FALSE
Solyc04g077180.2	119.583	271.412	-1.1825	2.2569e-07	TRUE	479.759	321.739	0.57642	0.38698	FALSE
Solyc04g077240.3	98.2238	283.509	-1.5293	3.0595e-06	TRUE	547.848	1780.4	-1.7004	1.18e-05	TRUE
Solyc04g077270.3	45.7962	99.6727	-1.122	0.17268	FALSE	148.489	3.6951	5.3286	3.9205e-10	TRUE
Solyc04g077400.3	74.1581	56.623	0.38921	0.28965	FALSE	174.356	505.875	-1.5367	0.00058057	TRUE
Solyc04g077410.3	1.58714	18.3611	-3.5321	0.0014091	TRUE	1.41417	1.05938	0.41673	1	FALSE
Solyc04g077440.3	2666.52	2670.86	-0.0023434	0.97888	FALSE	1770.1	672.267	1.3967	0.00028393	TRUE
Solyc04g077570.1	1554.96	628.643	1.3066	7.0055e-22	TRUE	302.508	101.817	1.571	0.3557	FALSE
Solyc04g077835.1	298.876	201.417	0.56936	0.005358	TRUE	104.951	298.438	-1.5077	0.0023397	TRUE
Solyc04g077880.1	605.673	243.464	1.3148	2.2745e-07	TRUE	143.65	2.10603	6.0919	0.15966	FALSE
Solyc04g077930.3	44.58	113.431	-1.3473	0.003372	TRUE	65.5318	77.1643	-0.23574	0.79072	FALSE
Solyc04g078060.1	171.357	84.7539	1.0157	0.00016709	TRUE	220.11	318.675	-0.53386	0.24422	FALSE
Solyc04g078080.1	0	24.5614	#NAME?	1.3908e-06	TRUE	0	0.523325	#NAME?	0.99497	FALSE
Solyc04g078090.3	28642.5	12882.9	1.1527	2.2545e-26	TRUE	4594.83	1431.25	1.6827	0.43353	FALSE
Solyc04g078195.1	6647.68	3333.38	0.99587	7.8564e-19	TRUE	1976.76	647.212	1.6108	2.7395e-05	TRUE
Solyc04g078360.2	5.09286	24.6576	-2.2755	0.0059973	TRUE	215.343	133.051	0.69466	0.30709	FALSE
Solyc04g078530.2	24.3667	54.5859	-1.1636	0.011256	TRUE	18.8183	40.9849	-1.123	0.25543	FALSE
Solyc04g078590.3	1716.29	1750.7	-0.028641	0.79972	FALSE	318.493	98.6384	1.691	0.0006611	TRUE
Solyc04g078610.3	78.6428	432.266	-2.4585	7.015e-14	TRUE	244.823	296.29	-0.27527	0.81333	FALSE
Solyc04g078640.2	49.7367	107.069	-1.1062	0.00101	TRUE	68.927	117.026	-0.76369	0.46497	FALSE
Solyc04g078800.3	49.7519	13.893	1.8404	0.00049239	TRUE	212.429	13.7274	3.9519	2.79e-09	TRUE
Solyc04g079040.3	192.273	257.439	-0.42108	0.044362	FALSE	78.9936	6.34355	3.6384	0.00011766	TRUE
Solyc04g079050.2	750.702	586.017	0.3573	0.018257	FALSE	170.671	41.2204	2.0498	0.00076754	TRUE
Solyc04g079350.1	312.054	104.342	1.5805	3.4017e-12	TRUE	83.3056	0.52969	7.2971	0.12529	FALSE
Solyc04g079470.3	34.1814	7.13894	2.2594	0.00075008	TRUE	16.5917	2.64209	2.6507	0.15995	FALSE
Solyc04g080290.3	2966.19	1691.48	0.81032	8.5064e-12	TRUE	1786.95	750.531	1.2515	0.001037	TRUE
Solyc04g080340.3	322.328	731.584	-1.1825	1.8866e-13	TRUE	487.306	474.248	0.039186	0.94629	FALSE
Solyc04g080500.3	1841.6	621.266	1.5677	5.7312e-31	TRUE	371.896	2.62936	7.144	0.096351	FALSE
Solyc04g080600.3	757.008	1756.08	-1.214	4.1296e-20	TRUE	1032.28	1151.47	-0.15764	0.69556	FALSE
Solyc04g080705.1	118.58	358.965	-1.598	1.2901e-13	TRUE	222.984	304.087	-0.44754	0.51662	FALSE
Solyc04g080760.3	11416.8	13359	-0.22665	0.0346	FALSE	5047.94	1106.89	2.1892	6.5947e-09	TRUE
Solyc04g080890.3	9196.56	4010.39	1.1974	3.6704e-15	TRUE	2486	600.401	2.0498	0.33244	FALSE
Solyc04g081100.3	1075.9	2769.58	-1.3641	1.6245e-12	TRUE	957.049	1190.67	-0.3151	0.48203	FALSE
Solyc04g081235.1	1901.95	4658.87	-1.2925	0.011121	TRUE	433.969	287.282	0.59512	0.39264	FALSE
Solyc04g081260.3	2418.98	5189.68	-1.1012	5.576e-06	TRUE	2295.66	2029.67	0.17766	0.62996	FALSE
Solyc04g081520.2	16353.5	6309.04	1.3741	2.7603e-32	TRUE	2118.26	102.456	4.3698	0.22298	FALSE
Solyc04g081600.2	0	11.2621	#NAME?	0.0021262	TRUE	0	10.5047	#NAME?	0.076308	FALSE
Solyc04g081610.1	0	71.5419	#NAME?	0.00017583	TRUE	0	93.8393	#NAME?	2.79e-10	TRUE
Solyc04g081630.2	87.3052	7.19521	3.601	1.491e-12	TRUE	15.7791	0.523325	4.9142	0.20393	FALSE
Solyc04g081640.2	35.0419	3.8182	3.1981	2.9368e-05	TRUE	6.22482	0	Inf	0.30268	FALSE
Solyc04g081650.3	107.257	50.5027	1.0866	0.0011056	TRUE	73.0926	25.2915	1.5311	0.055158	FALSE
Solyc04g081755.1	6696.84	13564.2	-1.0183	0.00030009	TRUE	900.398	267	1.7537	0.099897	FALSE
Solyc04g082010.1	10662.9	8568.53	0.31548	0.0028491	TRUE	3699.47	1593.49	1.2151	0.0011201	TRUE
Solyc04g082180.3	1548.87	585.939	1.4024	1.3099e-22	TRUE	4073.21	9150.21	-1.1676	0.20666	FALSE
Solyc04g082200.2	143.12	511.982	-1.8389	2.9627e-21	TRUE	399.765	1413.13	-1.8217	0.038429	FALSE
Solyc04g082250.3	458.357	1044.89	-1.1888	7.5648e-16	TRUE	586.73	517.615	0.18082	0.79412	FALSE
Solyc04g082610.3	59.2109	178.043	-1.5883	3.0893e-08	TRUE	80.8978	48.8475	0.72782	0.30274	FALSE
Solyc04g082620.3	29.3409	77.6313	-1.4037	0.00054811	TRUE	28.4731	18.8779	0.5929	0.60241	FALSE
Solyc04g082630.3	5154.75	5090.77	0.018019	0.85405	FALSE	1621.45	688.836	1.2351	0.0012653	TRUE
Solyc04g082825.1	331.328	753.475	-1.1853	1.2421e-13	TRUE	446.997	344.668	0.37506	0.50635	FALSE
Solyc04g082870.1	13.9043	41.6952	-1.5844	0.0063735	TRUE	24.2641	8.41776	1.5273	0.25846	FALSE
Solyc05g005020.3	2185.87	4494.51	-1.04	2.001e-19	TRUE	2549.72	3767.95	-0.56344	0.17405	FALSE
Solyc05g005030.3	17.2762	9.15242	0.91656	0.27663	FALSE	297.799	4482.15	-3.9118	1.9719e-21	TRUE
Solyc05g005333.1	1.0581	2.68709	-1.3446	0.75898	FALSE	191.081	554.446	-1.5369	0.00047568	TRUE
Solyc05g005440.2	0	0	NA	NA	NA	0	26.8233	#NAME?	0.0010735	TRUE
Solyc05g005490.3	1306.07	2711.83	-1.054	0.00015655	TRUE	1553.78	2848.21	-0.87427	0.037465	FALSE
Solyc05g005520.1	7.50095	4.70058	0.67423	0.64138	FALSE	58.9385	294.997	-2.3234	1.2013e-05	TRUE
Solyc05g005550.3	21319.6	52025.2	-1.287	3.5265e-33	TRUE	85227.1	71636.5	0.25062	0.47013	FALSE
Solyc05g005650.2	55.2005	446.68	-3.0165	6.63e-30	TRUE	91.4892	105.297	-0.20279	0.89508	FALSE
Solyc05g005720.3	117.291	369.554	-1.6557	5.1906e-06	TRUE	90.0949	1394.58	-3.9522	1.37e-10	TRUE
Solyc05g005820.3	48.3471	119.534	-1.3059	0.11608	FALSE	6971.5	35030	-2.3291	1.1064e-06	TRUE
Solyc05g005930.2	424.157	334.268	0.3436	0.051576	FALSE	236.034	51.6741	2.1915	8.585e-05	TRUE
Solyc05g006010.3	9120.2	8154.58	0.16146	0.18825	FALSE	10674.4	4995.56	1.0954	0.0022678	TRUE
Solyc05g006030.3	23.1505	54.1684	-1.2264	0.011563	TRUE	21.2572	20.5752	0.047044	0.98729	FALSE
Solyc05g006220.3	32.2629	84.1439	-1.383	0.0054491	TRUE	1109.11	1291.69	-0.21986	0.5656	FALSE
Solyc05g006460.2	8.10904	46.5882	-2.5224	3.468e-05	TRUE	12.8503	7.34565	0.80684	0.65882	FALSE
Solyc05g006510.1	1052.78	503.647	1.0637	2.6543e-13	TRUE	1795.4	2698.23	-0.58771	0.1112	FALSE
Solyc05g006645.1	111.213	248.287	-1.1587	9.4172e-07	TRUE	96.2204	132.12	-0.45743	0.70791	FALSE
Solyc05g006703.1	61.8562	202.869	-1.7136	4.0027e-10	TRUE	94.4502	103.388	-0.13044	0.88238	FALSE
Solyc05g006860.3	180.46	68.4862	1.3978	2.5834e-07	TRUE	465.389	449.674	0.049555	0.90565	FALSE
Solyc05g007000.3	68.4328	163.155	-1.2535	1.4472e-05	TRUE	11.425	19.9946	-0.80742	0.55224	FALSE
Solyc05g007080.3	678.335	1615.32	-1.2517	1.2272e-20	TRUE	819.491	937.794	-0.19454	0.62596	FALSE
Solyc05g007085.1	9.36476	11.8395	-0.3383	0.74929	FALSE	390.21	7311.56	-4.2279	0.00031099	TRUE
Solyc05g007230.3	1511.64	3033.22	-1.0047	5.3801e-17	TRUE	2288.69	2084.67	0.13471	0.71189	FALSE
Solyc05g007470.3	62.2514	46.8606	0.40973	0.26786	FALSE	43.1941	2.64209	4.0311	0.0019628	TRUE
Solyc05g007510.3	589.26	1384.35	-1.2322	0.00020587	TRUE	523.082	306.48	0.77124	0.070876	FALSE
Solyc05g007530.1	45.48	16.9413	1.4247	0.0086878	TRUE	2.39416	1.05302	1.185	0.88726	FALSE
Solyc05g007570.3	423.157	1016.3	-1.2641	2.8417e-17	TRUE	901.317	606.864	0.57066	0.14992	FALSE
Solyc05g007770.3	64.3828	280.067	-2.121	4.5568e-17	TRUE	250.321	294.582	-0.23489	0.61066	FALSE
Solyc05g007920.2	1.99762	0	Inf	0.44512	FALSE	12.3268	98.4283	-2.9973	0.00020839	TRUE
Solyc05g007950.3	22.0376	87.8822	-1.9956	1.646e-06	TRUE	158.186	869.438	-2.4585	1.52e-08	TRUE
Solyc05g008020.3	114.53	137.648	-0.26525	0.29257	FALSE	472.127	4677.82	-3.3086	8.5431e-07	TRUE
Solyc05g008200.3	1543.75	3158.56	-1.0328	5.7216e-18	TRUE	3020.47	3879.41	-0.36106	0.50514	FALSE
Solyc05g008220.3	0.489523	15.4889	-4.9837	0.2524	FALSE	379.5	87.3812	2.1187	1.6302e-05	TRUE
Solyc05g008310.3	19.0367	77.9599	-2.034	5.2536e-06	TRUE	11.8592	16.8037	-0.50278	0.73325	FALSE
Solyc05g008320.1	642.782	130.124	2.3044	5.4928e-32	TRUE	102.927	0	Inf	0.073899	FALSE
Solyc05g008370.1	1556.88	1632.79	-0.068686	0.59985	FALSE	1600.34	408.485	1.97	6.56e-07	TRUE
Solyc05g008470.2	8.79619	38.7594	-2.1396	0.00067314	TRUE	60.7099	7.41567	3.0333	0.0024986	FALSE
Solyc05g008480.3	614.472	299.503	1.0368	6.7098e-10	TRUE	238.039	200.603	0.24686	0.60833	FALSE
Solyc05g008670.3	75.7057	16.9976	2.1551	4.1619e-06	TRUE	9.09781	0	Inf	0.2551	FALSE
Solyc05g008700.2	0	1.07484	#NAME?	0.78291	FALSE	23.9069	268.283	-3.4883	4.555e-09	TRUE
Solyc05g008710.1	0	0	NA	NA	NA	37.5027	482.1	-3.6843	0.00011748	TRUE
Solyc05g008720.1	1.50809	0	Inf	0.58922	FALSE	31.9465	366.19	-3.5189	0.0010091	TRUE
Solyc05g008730.1	0	0	NA	NA	NA	53.4704	512.162	-3.2598	6.4832e-11	TRUE
Solyc05g008740.1	0.529048	1.61225	-1.6076	0.83271	FALSE	112.074	1382.8	-3.6251	0.00067406	TRUE
Solyc05g008780.3	796.52	2040.06	-1.3568	1.8328e-25	TRUE	1568.53	2545.68	-0.69863	0.067343	FALSE
Solyc05g009210.1	95.2014	42.6338	1.159	0.0017276	TRUE	57.3916	65.1915	-0.18384	0.80041	FALSE
Solyc05g009240.3	1.01857	3.47324	-1.7697	0.52209	FALSE	356.792	2079.68	-2.5432	2.1689e-10	TRUE
Solyc05g009405.1	47.3043	14.6392	1.6921	0.0021358	TRUE	9.48732	8.92835	0.087607	0.9992	FALSE
Solyc05g009460.3	55.1762	119.671	-1.117	0.00048189	TRUE	83.9383	74.3172	0.17563	0.79625	FALSE
Solyc05g009470.3	4630.29	7087.13	-0.6141	2.8182e-08	TRUE	4299.22	1529.18	1.4913	5.4609e-05	TRUE
Solyc05g009480.1	53.7319	17.5587	1.6136	0.0010325	TRUE	26.5132	14.2316	0.89761	0.4517	FALSE
Solyc05g009875.1	91.5133	223.012	-1.2851	1.4066e-06	TRUE	75.2411	98.2119	-0.38438	0.57359	FALSE
Solyc05g010050.3	294.948	282.298	0.063241	0.89149	FALSE	225.455	684.104	-1.6014	0.00017606	TRUE
Solyc05g010270.1	109.556	499.856	-2.1898	3.1268e-07	TRUE	81.6979	18.4882	2.1437	0.22874	FALSE
Solyc05g010367.1	0	148.908	#NAME?	7.835e-13	TRUE	0	115.219	#NAME?	4.19e-12	TRUE
Solyc05g010380.1	0	17.0212	#NAME?	0.00010475	TRUE	0	9.975	#NAME?	0.087911	FALSE
Solyc05g010423.1	16624.9	27861.5	-0.74493	1.7039e-12	TRUE	12130.5	5239.87	1.211	0.00079162	TRUE
Solyc05g010750.3	52.6343	18.3611	1.5193	0.0032399	TRUE	13.3738	1.05302	3.6668	0.21378	FALSE
Solyc05g010760.2	7.69857	52.4599	-2.7686	2.631e-06	TRUE	11.3468	0	Inf	0.0679	FALSE
Solyc05g011825.1	166.279	71.4383	1.2188	1.1784e-05	TRUE	25.7564	0	Inf	0.027812	FALSE
Solyc05g011890.1	808.46	728.933	0.14939	0.32887	FALSE	156.073	17.4543	3.1606	4.823e-06	TRUE
Solyc05g011960.3	459.315	957.318	-1.0595	0.0004234	TRUE	149.026	159.179	-0.095083	0.91253	FALSE
Solyc05g012020.3	160.475	77.3426	1.053	0.00019927	TRUE	49.0505	12.6871	1.9509	0.048412	FALSE
Solyc05g012070.3	10190.8	4624.81	1.1398	6.7479e-13	TRUE	4719.17	4155.43	0.18353	0.60385	FALSE
Solyc05g012240.2	1.58714	16.6363	-3.3898	0.0036771	TRUE	4.26483	19.9946	-2.229	0.1652	FALSE
Solyc05g012367.1	13.3205	86.1664	-2.6935	4.8037e-05	TRUE	11.781	0.52969	4.4752	0.11811	FALSE
Solyc05g012420.3	1.58714	10.9009	-2.7799	0.22402	FALSE	728.631	4988.4	-2.7753	8.8422e-13	TRUE
Solyc05g012510.3	2193.29	3665.83	-0.74105	3.9732e-10	TRUE	943.398	377.905	1.3198	0.0020296	TRUE
Solyc05g012770.3	334.146	329.687	0.019382	0.91404	FALSE	815.009	2086.77	-1.3564	0.00035943	TRUE
Solyc05g013120.3	2.48714	7.42762	-1.5784	0.57676	FALSE	38.639	198.242	-2.3591	7.5495e-05	TRUE
Solyc05g013140.3	45.6624	111.04	-1.282	0.00014365	TRUE	78.2258	132.324	-0.75835	0.3659	FALSE
Solyc05g013180.3	119.963	420.964	-1.8111	6.216e-08	TRUE	165.212	577.198	-1.8047	0.0011846	TRUE
Solyc05g013200.1	61.6828	138.57	-1.1677	9.0537e-05	TRUE	56.4005	36.2622	0.63724	0.4346	FALSE
Solyc05g013207.1	4575.08	6243.15	-0.44848	0.034914	FALSE	1380.29	514.012	1.4251	0.00027363	TRUE
Solyc05g013260.2	57.9248	238.548	-2.042	1.9014e-14	TRUE	95.4749	70.2656	0.4423	0.67618	FALSE
Solyc05g013280.3	176.356	434.881	-1.3021	7.0333e-10	TRUE	147.331	109.763	0.42467	0.44954	FALSE
Solyc05g013345.1	126.926	20.1658	2.654	2.6947e-12	TRUE	13.3291	9.48351	0.49109	0.78248	FALSE
Solyc05g013370.1	737.71	243.45	1.5994	9.6471e-19	TRUE	162.792	0.52969	8.2637	0.092528	FALSE
Solyc05g013400.3	399.003	958.211	-1.2639	1.0979e-16	TRUE	492.15	646.008	-0.39245	0.67742	FALSE
Solyc05g013440.3	4589.14	3957.96	0.21347	0.057364	FALSE	3660.75	1427.04	1.3591	0.00023902	TRUE
Solyc05g013880.1	92.2947	12.5294	2.8809	1.8979e-10	TRUE	22.427	4.2057	2.4148	0.24577	FALSE
Solyc05g013980.3	6.64048	2.3984	1.4692	0.36456	FALSE	255.988	3069.82	-3.584	1.3121e-11	TRUE
Solyc05g014085.1	60.2538	199.708	-1.7288	4.2467e-10	TRUE	96.8779	63.5069	0.60925	0.46785	FALSE
Solyc05g014130.3	182.78	403.693	-1.1431	7.3025e-09	TRUE	223.554	169.012	0.40349	0.41765	FALSE
Solyc05g014140.2	1698.96	737.663	1.2036	1.2256e-19	TRUE	172.758	15.3419	3.4932	0.29045	FALSE
Solyc05g014410.2	80.7438	211.966	-1.3924	6.1174e-08	TRUE	81.0988	57.8013	0.48858	0.48251	FALSE
Solyc05g014530.1	246.178	726.457	-1.5612	2.5602e-20	TRUE	1131.88	5.27781	7.7446	1.34e-18	TRUE
Solyc05g014700.3	134.491	79.8772	0.75165	0.01101	TRUE	62.0906	448.855	-2.8538	0.00027676	TRUE
Solyc05g014760.3	2190.49	5072.08	-1.2113	2.0501e-25	TRUE	2754.45	2556.06	0.10784	0.85692	FALSE
Solyc05g015040.3	66.5628	146.11	-1.1343	8.2662e-05	TRUE	63.6053	44.6227	0.51137	0.50831	FALSE
Solyc05g015047.1	1944.01	847.285	1.1981	4.8873e-05	TRUE	339.473	204.285	0.73271	0.16611	FALSE
Solyc05g015170.3	0.529048	0	Inf	0.99633	FALSE	7.10433	306.263	-5.4299	3.6162e-05	TRUE
Solyc05g015415.1	142.591	31.7729	2.166	5.0892e-08	TRUE	131.53	28.9738	2.1826	0.0012225	TRUE
Solyc05g015420.3	235.953	232.612	0.02057	0.94377	FALSE	190.413	958.403	-2.3315	4.1181e-08	TRUE
Solyc05g015490.3	1877.69	1613.1	0.21912	0.078769	FALSE	610.792	111.785	2.45	8.3159e-08	TRUE
Solyc05g015610.3	412.308	886.22	-1.1039	3.7764e-13	TRUE	548.414	594.078	-0.11539	0.88345	FALSE
Solyc05g015656.1	61.6038	124.877	-1.0194	0.0011665	TRUE	12.338	9.46441	0.38252	0.84199	FALSE
Solyc05g015850.3	1.50809	26.9998	-4.1621	0.00033102	TRUE	1.4365	0	Inf	0.83873	FALSE
Solyc05g016120.2	57.8366	16.6926	1.7928	0.010267	TRUE	20.7783	11.5832	0.84305	0.53207	FALSE
Solyc05g016720.3	22.8738	0	Inf	0.011392	TRUE	22.1367	17.4034	0.34707	0.78147	FALSE
Solyc05g017760.3	6640	7755.73	-0.22408	0.041468	FALSE	3265.3	1245.54	1.3904	0.0016802	TRUE
Solyc05g017893.1	651.159	1932.16	-1.5691	3.4583e-32	TRUE	755.57	719.457	0.070656	0.93621	FALSE
Solyc05g017930.2	11.1648	88.8445	-2.9923	6.5481e-08	TRUE	9.07548	2.0933	2.1162	0.41931	FALSE
Solyc05g018180.3	334.769	372.971	-0.1559	0.38909	FALSE	281.144	838.362	-1.5763	0.00014134	TRUE
Solyc05g021540.2	4.07428	47.5668	-3.5453	2.2155e-07	TRUE	62.9379	69.8378	-0.15008	0.89327	FALSE
Solyc05g021550.2	8.14857	106.379	-3.7065	3.2384e-15	TRUE	87.9488	76.5264	0.20071	0.92349	FALSE
Solyc05g021555.1	3.05571	63.0321	-4.3665	3.0928e-11	TRUE	47.8385	41.3618	0.20987	0.93531	FALSE
Solyc05g021570.2	0	21.2407	#NAME?	8.0438e-06	TRUE	13.8526	19.8927	-0.52208	0.80903	FALSE
Solyc05g021580.3	0	36.7858	#NAME?	5.0681e-08	TRUE	21.0686	15.1764	0.47326	0.86206	FALSE
Solyc05g023770.3	155.732	344.615	-1.1459	2.7535e-08	TRUE	155.794	81.9506	0.92681	0.10466	FALSE
Solyc05g024120.2	37.6871	7.82886	2.2672	0.00049176	TRUE	26.5801	2.62299	3.3411	0.032705	FALSE
Solyc05g024260.3	11331.9	4943.58	1.1968	7.2294e-27	TRUE	1413.61	11.0598	6.9979	0.066347	FALSE
Solyc05g025920.3	0.529048	0.537418	-0.022646	1	FALSE	207.027	691.78	-1.7405	5.1065e-05	TRUE
Solyc05g026245.1	0	27.6734	#NAME?	0.007064	TRUE	0.935335	105.212	-6.8136	1.1e-09	TRUE
Solyc05g026370.2	0.529048	0	Inf	0.99633	FALSE	7.07084	101.907	-3.8492	0.0014304	TRUE
Solyc05g026385.1	56.9852	126.907	-1.1551	0.00019114	TRUE	61.623	76.7046	-0.31585	0.6432	FALSE
Solyc05g031600.2	0.489523	4.45185	-3.185	0.24124	FALSE	92.5101	1119.85	-3.5975	1.1251e-15	TRUE
Solyc05g032620.1	0.979046	48.7379	-5.6375	1.6043e-10	TRUE	0.9465	50.9981	-5.7517	4.35e-05	TRUE
Solyc05g043320.2	0.529048	0.978607	-0.88733	1	FALSE	164.189	1667.28	-3.3441	3.0047e-15	TRUE
Solyc05g044615.1	195.377	1467.36	-2.9089	8.2605e-77	TRUE	491.909	649.297	-0.40049	0.78526	FALSE
Solyc05g046110.3	3.13476	1.51603	1.0481	0.71568	FALSE	89.1818	1486.02	-4.0586	0.0008012	TRUE
Solyc05g046120.3	353.332	864.774	-1.2913	9.3919e-05	TRUE	348.043	1310.35	-1.9126	0.00018712	TRUE
Solyc05g046300.3	1074.73	1125.79	-0.066956	0.61873	FALSE	1310.98	3101.4	-1.2423	0.00081577	TRUE
Solyc05g046340.2	71.3395	172.974	-1.2778	3.5288e-06	TRUE	33.0828	7.37111	2.1661	0.078044	FALSE
Solyc05g046360.3	865.77	207.594	2.0602	1.1842e-34	TRUE	197.512	31.6032	2.6438	0.33365	FALSE
Solyc05g047490.2	357.312	11.6307	4.9412	1.189e-57	TRUE	29.2088	0	Inf	0.14799	FALSE
Solyc05g047510.2	308.311	84.8665	1.8611	2.7725e-15	TRUE	33.0394	0.523325	5.9803	0.20035	FALSE
Solyc05g047540.3	25.5829	138.666	-2.4384	4.3495e-12	TRUE	45.6553	25.6939	0.82936	0.46797	FALSE
Solyc05g048820.3	1.01857	1.86099	-0.86952	0.87172	FALSE	47.7703	400.224	-3.0666	3.2126e-09	TRUE
Solyc05g049870.3	1.46857	0.978607	0.58561	0.98139	FALSE	71.666	1168.95	-4.0278	3.7262e-06	TRUE
Solyc05g049960.3	989.245	494.278	1.001	1.2175e-11	TRUE	554.764	574.826	-0.05125	0.89315	FALSE
Solyc05g050010.3	3.05571	4.79681	-0.65057	0.74253	FALSE	46.4901	2.64845	4.1337	0.0011096	TRUE
Solyc05g050090.3	188.144	141.569	0.41033	0.088128	FALSE	1015.47	9135.78	-3.1694	4.0394e-16	TRUE
Solyc05g050130.3	3383.32	1590.99	1.0885	0.010507	TRUE	2099.42	203.48	3.367	6.39e-16	TRUE
Solyc05g050490.3	164.835	172.267	-0.063626	0.778	FALSE	364.814	976.892	-1.421	0.00044166	TRUE
Solyc05g050590.3	2.64524	1.61225	0.71432	0.85751	FALSE	99.2596	2530.5	-4.6721	1.8741e-06	TRUE
Solyc05g050630.3	342.532	920.337	-1.4259	2.912e-12	TRUE	189.836	156.14	0.28191	0.5951	FALSE
Solyc05g050640.1	94.6633	41.5027	1.1896	0.0009771	TRUE	21.5474	0	Inf	0.17099	FALSE
Solyc05g050700.1	31476.4	11151.9	1.497	4.0057e-43	TRUE	3166.05	26.3127	6.9108	0.085867	FALSE
Solyc05g051080.2	769.666	350.23	1.1359	1.1652e-12	TRUE	195.831	1.57634	6.9569	0.12182	FALSE
Solyc05g051200.1	13.36	50.3102	-1.9129	0.0003618	TRUE	12.271	6.31173	0.95915	0.60722	FALSE
Solyc05g051250.3	135.257	285.112	-1.0758	1.0665e-06	TRUE	4062.74	20502.4	-2.3353	0.00040695	TRUE
Solyc05g051510.3	1057.99	491.952	1.1047	5.109e-14	TRUE	730.097	615.027	0.24744	0.67998	FALSE
Solyc05g051740.3	153.148	66.4491	1.2046	0.00025586	TRUE	77.2011	35.7962	1.1088	0.13729	FALSE
Solyc05g051920.3	368.097	145.308	1.341	2.4235e-08	TRUE	37.1814	0	Inf	0.011275	FALSE
Solyc05g051970.3	85.7728	84.0077	0.029999	0.89022	FALSE	198.976	714.03	-1.8434	0.00037054	TRUE
Solyc05g051980.3	1.50809	1.07484	0.48861	0.98173	FALSE	133.099	716.56	-2.4286	4.9108e-08	TRUE
Solyc05g052070.3	1276.46	1019.16	0.32476	0.011969	TRUE	1508.29	3582.07	-1.2479	0.00075016	TRUE
Solyc05g052080.1	2.56619	0	Inf	0.3286	FALSE	264.583	1461.23	-2.4654	1.7945e-09	TRUE
Solyc05g052410.2	197.262	61.7648	1.6753	1.3414e-09	TRUE	70.3871	59.0325	0.2538	0.74428	FALSE
Solyc05g052510.3	3135.77	6777.73	-1.112	7.4223e-12	TRUE	4077.22	5701.94	-0.48387	0.25396	FALSE
Solyc05g052520.3	801.324	292.26	1.4551	6.6712e-19	TRUE	341.091	224.854	0.60117	0.56534	FALSE
Solyc05g052650.2	3.09524	0	Inf	0.24411	FALSE	32.114	181.916	-2.502	0.000213	TRUE
Solyc05g052660.1	6.48238	1.61225	2.0074	0.20923	FALSE	16.0123	89.1039	-2.4763	0.0021213	TRUE
Solyc05g052700.3	341.252	494.044	-0.5338	0.0055275	TRUE	765.084	2324.85	-1.6034	2.5306e-05	TRUE
Solyc05g052900.3	0	1.51603	#NAME?	0.60827	FALSE	48.9947	350.291	-2.8379	7.2835e-08	TRUE
Solyc05g053320.1	91.0086	115.877	-0.34852	0.23845	FALSE	234.241	592.126	-1.3379	0.0018982	TRUE
Solyc05g053330.3	17.3948	66.5779	-1.9364	5.3702e-05	TRUE	258.58	500.151	-0.95175	0.61281	FALSE
Solyc05g053400.2	602.225	169.635	1.8279	6.5071e-12	TRUE	233.705	58.9561	1.987	0.024605	FALSE
Solyc05g053450.3	2.11619	0.978607	1.1127	0.82583	FALSE	463.97	3688	-2.9907	4.0225e-08	TRUE
Solyc05g053510.2	107.905	115.581	-0.099145	0.72044	FALSE	56.4563	0	Inf	1.3958e-06	TRUE
Solyc05g053555.1	7.7381	6.25656	0.30661	0.8051	FALSE	361.125	3149.49	-3.1245	7.6411e-15	TRUE
Solyc05g053560.3	0	1.07484	#NAME?	0.78291	FALSE	20.3442	568.273	-4.8039	1.2246e-08	TRUE
Solyc05g053610.3	108.987	430.051	-1.9804	2.6775e-21	TRUE	266.347	199.794	0.41479	0.67917	FALSE
Solyc05g053790.1	17.3948	3.03205	2.5203	0.01203	TRUE	4.29832	12.5853	-1.5499	0.42113	FALSE
Solyc05g054060.3	3069.13	1013.07	1.5991	8.8073e-37	TRUE	1295.66	10956.1	-3.08	1.43e-15	TRUE
Solyc05g054110.3	406.008	203.013	0.99994	1.9693e-05	TRUE	1214.66	8007.44	-2.7208	1.2003e-12	TRUE
Solyc05g054270.2	1.58714	2.68709	-0.75961	0.89923	FALSE	201.747	2114.56	-3.3897	4.4134e-16	TRUE
Solyc05g054330.3	1361.91	1387.98	-0.027361	0.86179	FALSE	921.275	293.733	1.6491	5.9841e-05	TRUE
Solyc05g054440.3	64.7781	198.859	-1.6182	2.5706e-09	TRUE	853.153	23761.1	-4.7997	2.78e-12	TRUE
Solyc05g054480.3	158.462	155.992	0.022664	0.97877	FALSE	1113.58	8469.2	-2.927	3.3095e-14	TRUE
Solyc05g055180.3	2.11619	0	Inf	0.47951	FALSE	28.8292	278.048	-3.2697	5.4468e-05	TRUE
Solyc05g055343.1	571.495	240.681	1.2476	3.6809e-12	TRUE	566.817	237.924	1.2524	0.0035948	FALSE
Solyc05g055510.3	44.4614	56.7592	-0.3523	0.43367	FALSE	219.832	627.841	-1.514	0.00043305	TRUE
Solyc05g055530.3	181.321	246.987	-0.44589	0.041909	FALSE	368.431	1019.64	-1.4686	0.00027935	TRUE
Solyc05g055570.2	234.168	114.802	1.0284	1.3365e-05	TRUE	52.7149	61.6682	-0.22632	0.76357	FALSE
Solyc05g055690.2	542.898	207.209	1.3896	2.2381e-14	TRUE	94.6959	43.2437	1.1308	0.27422	FALSE
Solyc05g055710.3	2.52667	0.537418	2.2331	0.52766	FALSE	249.607	6117.99	-4.6153	0.0015746	TRUE
Solyc05g055750.3	2.64524	79.4506	-4.9086	0.016344	FALSE	1311.53	5634.83	-2.1031	2.1717e-08	TRUE
Solyc05g055790.3	365.722	734.582	-1.0062	4.0954e-10	TRUE	996.127	1785.56	-0.84198	0.025478	FALSE
Solyc05g055860.3	21.6424	44.5674	-1.0421	0.25547	FALSE	66.054	739.649	-3.4851	0.0017034	TRUE
Solyc05g055900.2	1232.86	521.28	1.2419	3.0277e-11	TRUE	249.46	3.6951	6.0771	0.15286	FALSE
Solyc05g055980.3	441.689	480.986	-0.12296	0.47159	FALSE	791.45	1890.93	-1.2565	0.00097209	TRUE
Solyc05g056055.1	1094.65	467.718	1.2268	2.7633e-17	TRUE	581.184	620.424	-0.094258	0.81689	FALSE
Solyc05g056170.3	3826.55	13160.1	-1.7821	1.0809e-05	TRUE	1537.34	1440.88	0.093488	0.85215	FALSE
Solyc05g056325.1	25.6619	65.8317	-1.3592	0.0016699	TRUE	43.5725	40.4106	0.10868	0.91681	FALSE
Solyc05g056430.2	25.6771	61.861	-1.2685	0.0049817	TRUE	10.3892	1.05938	3.2938	0.2247	FALSE
Solyc06g005180.1	11.3229	23.4866	-1.0526	0.14131	FALSE	239.649	2798.26	-3.5455	8.9205e-08	TRUE
Solyc06g005240.3	6.0719	10.0348	-0.72479	0.51961	FALSE	59.3727	902.213	-3.9256	7.5155e-17	TRUE
Solyc06g005560.3	2133.37	3366.42	-0.65808	1.6271e-07	TRUE	1039.92	400.609	1.3762	0.00072791	TRUE
Solyc06g005680.3	565.59	281.118	1.0086	5.5181e-09	TRUE	325.208	479.135	-0.55907	0.18719	FALSE
Solyc06g005750.3	1654.14	896.239	0.88413	0.0017625	TRUE	1760.57	201.833	3.1248	4.2098e-08	TRUE
Solyc06g005813.1	340.762	917.072	-1.4283	2.6675e-10	TRUE	1768.48	3499.72	-0.98473	0.18406	FALSE
Solyc06g005930.2	0	53.6962	#NAME?	0.01013	TRUE	0	0	NA	NA	NA
Solyc06g007115.1	0	27.7696	#NAME?	0.010867	TRUE	0	0	NA	NA	NA
Solyc06g007130.3	840.449	1159.32	-0.46404	0.00053751	TRUE	4358.83	20724.9	-2.2494	1.3097e-09	TRUE
Solyc06g007180.3	960.364	6931.82	-2.8516	0.0002438	TRUE	1145.9	9734.1	-3.0866	1.79e-07	TRUE
Solyc06g007240.3	492.125	165.152	1.5752	1.1608e-15	TRUE	75.844	34.2007	1.149	0.43889	FALSE
Solyc06g007280.3	77.98	170.022	-1.1245	3.9533e-05	TRUE	73.9721	55.6252	0.41124	0.59999	FALSE
Solyc06g007440.3	80.8928	166.941	-1.0453	0.0007743	TRUE	189.779	1268.53	-2.7408	0.0014499	TRUE
Solyc06g007500.2	4.15333	2.68709	0.62823	0.74632	FALSE	281.429	3184.74	-3.5003	1.2351e-17	TRUE
Solyc06g007550.1	32.5943	67.6927	-1.0544	0.010282	TRUE	9.05315	0	Inf	0.12363	FALSE
Solyc06g007850.3	138.526	277.837	-1.0041	5.1966e-06	TRUE	135.919	117.677	0.20792	0.79932	FALSE
Solyc06g007880.1	4.15333	9.97853	-1.2646	0.30057	FALSE	126.263	581.29	-2.2028	1.2121e-06	TRUE
Solyc06g007970.3	25.2667	113.279	-2.1646	5.1407e-06	TRUE	22.8165	57.5262	-1.3341	0.1538	FALSE
Solyc06g008040.3	697.265	1430.62	-1.0369	5.0862e-12	TRUE	716.546	707.1	0.019146	0.97012	FALSE
Solyc06g008050.3	715.204	259.267	1.4639	3.2363e-16	TRUE	74.2078	2.10603	5.139	0.20699	FALSE
Solyc06g008100.3	21.5086	57.1678	-1.4103	0.16104	FALSE	134.469	5.82023	4.5301	1.1004e-07	TRUE
Solyc06g008190.1	34.5919	87.1523	-1.3331	0.00053964	TRUE	39.4639	18.3609	1.1039	0.29366	FALSE
Solyc06g008330.2	112.548	168.987	-0.58637	0.023844	FALSE	325.327	2364.71	-2.8617	1.716e-05	TRUE
Solyc06g008500.3	325.934	437.27	-0.42395	0.0167	FALSE	581.411	4601.75	-2.9846	3.206e-14	TRUE
Solyc06g008530.2	97.7585	222.451	-1.1862	0.0039027	TRUE	556.617	3953.09	-2.8282	5.76e-05	TRUE
Solyc06g008630.3	3.17429	3.12828	0.021064	1	FALSE	366.326	5951.55	-4.0221	7.299e-07	TRUE
Solyc06g008650.3	3.17429	2.59086	0.293	0.97411	FALSE	451.625	5470.68	-3.5985	0.0020439	TRUE
Solyc06g008660.3	6.79857	4.20311	0.69377	0.70766	FALSE	1010.39	14088.6	-3.8016	3.5049e-19	TRUE
Solyc06g008663.1	9.52286	10.9009	-0.19497	0.96324	FALSE	960.118	14504.6	-3.9172	1.3613e-22	TRUE
Solyc06g008680.3	5.29048	3.12828	0.75803	0.78204	FALSE	358.902	6058.11	-4.0772	0.0017206	TRUE
Solyc06g008807.1	88.0714	241.211	-1.4536	3.6543e-09	TRUE	56.9798	53.602	0.088164	0.92646	FALSE
Solyc06g008820.3	76.1952	159.546	-1.0662	0.00014505	TRUE	81.4101	76.8701	0.082785	0.9087	FALSE
Solyc06g009140.3	159.104	269.046	-0.75788	0.0067463	TRUE	2188.27	7282.67	-1.7347	2.5561e-06	TRUE
Solyc06g009240.3	0	2.68709	#NAME?	0.45192	FALSE	64.5505	280.818	-2.1211	6.1442e-05	TRUE
Solyc06g009280.2	1392.17	5668.05	-2.0255	8.7393e-05	TRUE	395.576	346.69	0.19031	0.76552	FALSE
Solyc06g009780.3	95.6666	330.37	-1.788	2.3594e-15	TRUE	121.688	68.8484	0.82169	0.31009	FALSE
Solyc06g009810.3	139.964	39.0481	1.8417	0.00025285	TRUE	15.3226	2.10603	2.8631	0.40866	FALSE
Solyc06g010060.1	583.279	399.755	0.54507	0.0010574	TRUE	400.601	1355.48	-1.7586	1.0224e-05	TRUE
Solyc06g010240.2	24.8562	228.956	-3.2034	2.2221e-09	TRUE	44.7646	54.5149	-0.28429	0.84169	FALSE
Solyc06g011340.1	0	0	NA	NA	NA	0.467668	41.5782	-6.4742	0.00011964	TRUE
Solyc06g011440.1	1.01857	0.978607	0.057745	1	FALSE	56.5332	1022.03	-4.1762	7.3671e-18	TRUE
Solyc06g011490.3	217.764	25.3076	3.1051	0.0050867	TRUE	112.668	69.6072	0.69477	0.38066	FALSE
Solyc06g017860.2	147.772	1.32357	6.8028	7.6136e-32	TRUE	217.906	3.6951	5.8819	4.03e-14	TRUE
Solyc06g031670.2	8.26714	23.3903	-1.5005	0.046839	FALSE	156.862	676.195	-2.1079	1.7077e-06	TRUE
Solyc06g031693.1	15.2786	46.6681	-1.6109	0.005515	TRUE	12.8057	14.6913	-0.19818	0.91059	FALSE
Solyc06g033920.1	67.6119	317.617	-2.2319	8.7591e-06	TRUE	4.78832	0.52969	3.1763	0.51196	FALSE
Solyc06g034030.3	82.1576	144.369	-0.8133	0.0036145	TRUE	170.137	849.045	-2.3191	7.1103e-08	TRUE
Solyc06g034370.1	56.3924	24.4652	1.2048	0.0086791	TRUE	13.2957	5.82023	1.1918	0.51212	FALSE
Solyc06g035520.3	4.72191	8.65496	-0.87416	0.56965	FALSE	512.005	5148.01	-3.3298	5.9848e-17	TRUE
Solyc06g035555.1	140	14.9841	3.2239	2.2363e-05	TRUE	164.389	88.9194	0.88655	0.11105	FALSE
Solyc06g035560.2	56.4471	20.5507	1.4577	0.0046002	TRUE	117.388	36.3195	1.6925	0.011884	FALSE
Solyc06g035810.1	24.1538	56.6793	-1.2306	0.0069161	TRUE	13.6517	5.27781	1.3711	0.44975	FALSE
Solyc06g035820.1	2235.67	813.705	1.4581	0.00019269	TRUE	302.521	3.15268	6.5843	0.11941	FALSE
Solyc06g035920.3	220.635	106.452	1.0515	1.9285e-05	TRUE	384.867	444.947	-0.20927	0.62717	FALSE
Solyc06g035940.3	4805.2	1005.86	2.2562	1.6336e-16	TRUE	5403.72	1489.76	1.8589	5.91e-07	TRUE
Solyc06g036100.3	23.6795	38.6232	-0.70583	0.17482	FALSE	109.659	333.532	-1.6048	0.0010435	TRUE
Solyc06g036110.1	385.376	178.067	1.1138	1.688e-08	TRUE	1404.95	2398.09	-0.77137	0.43249	FALSE
Solyc06g036180.3	273.324	109.653	1.3177	2.0073e-08	TRUE	79.1177	21.0603	1.9095	0.21759	FALSE
Solyc06g036430.3	538.316	296.919	0.85838	4.2549e-07	TRUE	468.752	1588.48	-1.7608	0.00034694	TRUE
Solyc06g048600.3	157.033	169.363	-0.10905	0.82435	FALSE	49.4301	3.16541	3.9649	0.0017327	TRUE
Solyc06g048713.1	53.96	16.1552	1.7399	0.0011915	TRUE	4.28716	0	Inf	0.42124	FALSE
Solyc06g048790.1	5.42428	0	Inf	0.18365	FALSE	3.76367	110.228	-4.8722	2.0662e-06	TRUE
Solyc06g048930.3	174.395	400.388	-1.199	4.3733e-08	TRUE	59.6741	43.7415	0.4481	0.56398	FALSE
Solyc06g048960.3	295.465	609.917	-1.0456	0.0001448	TRUE	310.265	298.298	0.056746	0.91082	FALSE
Solyc06g049050.3	1748.32	2001.49	-0.1951	0.10591	FALSE	865.221	290.216	1.5759	0.00013195	TRUE
Solyc06g050160.3	3.46619	31.0267	-3.1621	0.00011462	TRUE	8.52966	5.28417	0.69081	0.76981	FALSE
Solyc06g050530.3	2.03714	9.7298	-2.2559	0.17431	FALSE	189.942	636.181	-1.7439	6.6167e-05	TRUE
Solyc06g050600.3	8.10904	34.5399	-2.0907	0.0021102	TRUE	46.5571	8.45595	2.461	0.021921	FALSE
Solyc06g050880.3	455.52	158.816	1.5202	7.4319e-15	TRUE	149.66	103.763	0.52839	0.38897	FALSE
Solyc06g050900.3	11973.6	4939.7	1.2774	1.5546e-13	TRUE	1288	11.6023	6.7946	0.10289	FALSE
Solyc06g050905.1	28.52	6.56156	2.1199	0.0050139	TRUE	7.61665	21.1049	-1.4703	0.30342	FALSE
Solyc06g050990.3	588.299	615.362	-0.064885	0.63519	FALSE	780.192	2054.23	-1.3967	0.00024504	TRUE
Solyc06g051000.2	72.3338	10.6285	2.7667	5.5955e-08	TRUE	77.3785	1543.45	-4.3181	1.02e-21	TRUE
Solyc06g051010.1	1098	991.243	0.14757	0.53196	FALSE	314.137	95.8817	1.7121	0.00059896	TRUE
Solyc06g051190.2	127.44	270.346	-1.085	3.3281e-05	TRUE	255.534	75.8235	1.7528	0.00091011	TRUE
Solyc06g051310.3	2168.31	4460.59	-1.0407	4.1427e-11	TRUE	2883.61	4081.24	-0.50113	0.25741	FALSE
Solyc06g051577.1	111.252	264.249	-1.2481	7.8594e-08	TRUE	156.351	174.616	-0.1594	0.75557	FALSE
Solyc06g051930.3	80.5462	189.794	-1.2365	4.489e-06	TRUE	301.276	138.564	1.1205	0.020093	FALSE
Solyc06g052010.2	39.8033	42.77	-0.10371	0.84342	FALSE	69.3277	665.503	-3.2629	3.0989e-05	TRUE
Solyc06g052050.3	52.61	158.471	-1.5908	1.3487e-07	TRUE	36.6244	15.2337	1.2655	0.23528	FALSE
Solyc06g052060.3	603.657	357.611	0.75534	7.3694e-06	TRUE	396.793	1267.47	-1.6755	2.6982e-05	TRUE
Solyc06g053230.3	518.279	576.537	-0.15368	0.32562	FALSE	746.884	3398.95	-2.1861	1.1989e-08	TRUE
Solyc06g053290.1	456.91	1043.88	-1.192	0.0083065	TRUE	45.4431	35.8853	0.34067	0.69468	FALSE
Solyc06g053380.3	9694.26	3323.73	1.5443	5.3815e-27	TRUE	3962.43	7458.2	-0.91244	0.13561	FALSE
Solyc06g053390.3	0	0	NA	NA	NA	10.8792	129.866	-3.5774	2.7331e-06	TRUE
Solyc06g053590.3	1086.68	3102.15	-1.5133	7.7798e-26	TRUE	1265.98	1333.19	-0.074632	0.89259	FALSE
Solyc06g053620.3	1081.77	389.478	1.4738	6.4885e-23	TRUE	144.929	39.4913	1.8757	0.23872	FALSE
Solyc06g053657.1	19.3133	75.9628	-1.9757	8.0696e-06	TRUE	7.13782	11.0598	-0.63178	0.74442	FALSE
Solyc06g053715.1	57.6086	179.27	-1.6378	9.9936e-09	TRUE	160.383	150.921	0.087721	0.95154	FALSE
Solyc06g053770.3	274.12	80.3184	1.771	3.946e-13	TRUE	77.9591	40.5252	0.9439	0.22414	FALSE
Solyc06g053870.3	12.9891	63.8982	-2.2985	5.0599e-06	TRUE	336.339	410.592	-0.28779	0.53654	FALSE
Solyc06g054230.3	35.2395	71.3021	-1.0168	0.011604	TRUE	24.1971	21.5582	0.1666	0.904	FALSE
Solyc06g054240.3	70.3605	23.2941	1.5948	0.00028331	TRUE	19.5428	32.7517	-0.74493	0.56696	FALSE
Solyc06g054270.3	47.3772	171.585	-1.8567	0.0053092	TRUE	12787	82684.2	-2.6929	7.25e-13	TRUE
Solyc06g054290.2	53.0995	18.4011	1.5289	0.0020884	TRUE	39.263	65.7785	-0.74445	0.33006	FALSE
Solyc06g054640.2	6.75905	10.7647	-0.67141	0.52988	FALSE	142.074	26.3699	2.4297	0.00028738	TRUE
Solyc06g054690.3	612.715	704.125	-0.20062	0.188	FALSE	769.765	1893.7	-1.2987	0.00067612	TRUE
Solyc06g059730.2	185.182	158.945	0.22042	0.40679	FALSE	59.1953	4.74175	3.642	0.00072518	TRUE
Solyc06g059750.3	634.059	1313.94	-1.0512	2.549e-14	TRUE	562.955	452.066	0.31649	0.59894	FALSE
Solyc06g059790.3	38.1462	46.8679	-0.29706	0.90363	FALSE	27945.3	69126.3	-1.3066	0.00026981	TRUE
Solyc06g059820.2	0	1.95721	#NAME?	0.47064	FALSE	147.429	1718.92	-3.5434	1.1893e-16	TRUE
Solyc06g059840.3	565.633	1267.68	-1.1643	3.1928e-05	TRUE	1061.92	1766.45	-0.73417	0.19434	FALSE
Solyc06g059870.1	865.408	430.228	1.0083	7.7016e-09	TRUE	515.514	332.88	0.63101	0.31666	FALSE
Solyc06g059930.3	17.4495	45.2247	-1.3739	0.010566	TRUE	13.8526	0	Inf	0.10311	FALSE
Solyc06g059965.1	452.978	1403.39	-1.6314	2.4647e-30	TRUE	513.854	552.212	-0.10386	0.8982	FALSE
Solyc06g060070.3	228.412	41.0615	2.4758	4.2232e-18	TRUE	19.131	12.0747	0.66392	0.74497	FALSE
Solyc06g060080.2	7377.32	3487.96	1.0807	1.7888e-12	TRUE	5333.05	6317.31	-0.24435	0.49899	FALSE
Solyc06g060160.2	36.0057	245.111	-2.7671	8.4564e-08	TRUE	56.6684	106.854	-0.91502	0.61969	FALSE
Solyc06g060320.3	135.826	51.9787	1.3858	1.2671e-05	TRUE	62.2804	42.2225	0.56077	0.52471	FALSE
Solyc06g060340.3	3700.97	3048.38	0.27986	0.11273	FALSE	740.943	238.594	1.6348	0.00011156	TRUE
Solyc06g060410.3	404.862	352.068	0.20158	0.29245	FALSE	187.542	483.232	-1.3655	0.0020808	TRUE
Solyc06g060580.2	15.2786	42.3288	-1.4701	0.0084144	TRUE	51.6233	5.29054	3.2865	0.0030309	FALSE
Solyc06g060600.2	32.9652	83.4866	-1.3406	0.00065594	TRUE	230.023	549.183	-1.2555	0.0036373	FALSE
Solyc06g060760.3	99.5433	48.2804	1.0439	0.001787	TRUE	17.5158	14.2253	0.3002	0.84229	FALSE
Solyc06g060805.1	9.81476	40.1792	-2.0334	0.0008431	TRUE	2.8395	24.6599	-3.1185	0.081373	FALSE
Solyc06g060850.3	2347.47	1142.36	1.0391	6.6879e-17	TRUE	1791.85	1679.09	0.093768	0.79611	FALSE
Solyc06g060910.2	116.281	148.708	-0.35487	0.35239	FALSE	541.194	3520.86	-2.7017	5.142e-12	TRUE
Solyc06g061050.3	115.153	26.1737	2.1374	5.9645e-09	TRUE	19.0193	7.36474	1.3688	0.36655	FALSE
Solyc06g061260.1	0.489523	0	Inf	0.99633	FALSE	45.5201	891.187	-4.2912	4.5989e-15	TRUE
Solyc06g061270.2	0.529048	0	Inf	0.99633	FALSE	36.1444	439.931	-3.6054	8.3488e-12	TRUE
Solyc06g062295.1	67.3443	27.8022	1.2764	0.0034532	TRUE	35.611	41.4891	-0.22041	0.80407	FALSE
Solyc06g062370.3	3829.57	461.815	3.0518	2.9554e-84	TRUE	2105.74	72.9381	4.8515	0.0013041	TRUE
Solyc06g062480.3	433.905	377.984	0.19906	0.34054	FALSE	353.866	1536.89	-2.1187	1.2736e-07	TRUE
Solyc06g062600.3	617.695	1422.65	-1.2036	8.4779e-07	TRUE	6048.27	4871.55	0.31214	0.40879	FALSE
Solyc06g062670.3	903.795	932.856	-0.045658	0.7487	FALSE	311.155	77.5526	2.0044	0.00019003	TRUE
Solyc06g062690.3	9166.42	4301.82	1.0914	2.8477e-18	TRUE	2541.48	986.164	1.3658	0.45486	FALSE
Solyc06g062730.2	1136.24	536.616	1.0823	8.3598e-14	TRUE	331.764	2.09967	7.3039	0.10058	FALSE
Solyc06g062750.3	605.931	347.44	0.80239	2.1937e-06	TRUE	341.588	1474.49	-2.1099	1.397e-07	TRUE
Solyc06g062800.3	36.4162	49.9489	-0.45587	0.33636	FALSE	771.689	4348.7	-2.4945	9.7627e-11	TRUE
Solyc06g062870.3	1.0581	1.4198	-0.42421	1	FALSE	38.1379	825.684	-4.4363	0.00060204	TRUE
Solyc06g062883.1	109.319	297.562	-1.4447	1.8313e-10	TRUE	125.964	96.5655	0.38343	0.69611	FALSE
Solyc06g062930.1	403.634	817.966	-1.019	2.1057e-06	TRUE	25.945	7.93899	1.7084	0.19416	FALSE
Solyc06g063010.3	19.511	76.3477	-1.9683	7.7116e-06	TRUE	26.1571	28.3805	-0.1177	0.9186	FALSE
Solyc06g063050.3	6.68	16.6763	-1.3199	0.19806	FALSE	82.7127	344.56	-2.0586	3.8241e-05	TRUE
Solyc06g063085.1	12.6333	0.537418	4.555	0.0036482	TRUE	17.037	3.70783	2.2	0.21144	FALSE
Solyc06g063120.3	146.264	170.623	-0.22224	0.39012	FALSE	126.129	417.958	-1.7285	0.00022753	TRUE
Solyc06g063160.1	19.3529	53.1897	-1.4586	0.0034175	TRUE	19.4981	26.7341	-0.45535	0.75172	FALSE
Solyc06g063260.3	176.237	120.378	0.54995	0.086964	FALSE	125.027	400.671	-1.6802	0.00055636	TRUE
Solyc06g063380.1	412.357	163.291	1.3364	6.3114e-07	TRUE	130.231	0	Inf	0.069174	FALSE
Solyc06g063410.3	497.267	626.101	-0.33238	0.03643	FALSE	773.325	2278.54	-1.559	0.00043209	TRUE
Solyc06g064470.3	264902	77614.7	1.7711	4.1376e-38	TRUE	29197.5	4683.38	2.6402	0.24573	FALSE
Solyc06g064520.3	1.95809	8.50246	-2.1184	0.50041	FALSE	10157.2	1896.7	2.4209	1.2137e-10	TRUE
Solyc06g064550.3	486.181	683.816	-0.49211	0.0015888	TRUE	210.713	785.526	-1.8984	7.9453e-06	TRUE
Solyc06g064560.3	114.639	47.9118	1.2587	0.00077596	TRUE	42.3593	47.4875	-0.16487	0.86263	FALSE
Solyc06g064610.1	49.7367	47.6631	0.061438	0.92299	FALSE	36.3453	148.303	-2.0287	0.0014507	TRUE
Solyc06g064650.3	56.6052	126.691	-1.1623	0.0027256	TRUE	36.8577	13.721	1.4256	0.18268	FALSE
Solyc06g064820.3	7705.12	6447.97	0.25697	0.071644	FALSE	1785.47	216.677	3.0427	2.0581e-13	TRUE
Solyc06g064940.3	1174.65	1750.51	-0.57555	0.0080535	TRUE	732.004	246.985	1.5674	0.00083525	TRUE
Solyc06g065060.2	29.049	8.07759	1.8465	0.010197	TRUE	4.30949	0	Inf	0.41972	FALSE
Solyc06g065215.1	11.6938	37.7808	-1.6919	0.0053129	TRUE	2.3495	6.29263	-1.4213	0.64584	FALSE
Solyc06g065260.3	746.658	1768.81	-1.2443	1.0971e-20	TRUE	3281.71	3293.6	-0.0052165	0.99682	FALSE
Solyc06g065380.3	154.467	564.917	-1.8707	5.8735e-06	TRUE	173.319	1608.51	-3.2142	2.78e-14	TRUE
Solyc06g065830.2	8.67762	10.5159	-0.27721	0.86042	FALSE	359.81	4405.18	-3.6139	5.2917e-19	TRUE
Solyc06g065910.3	22.4086	22.468	-0.003822	1	FALSE	120.862	393.783	-1.704	0.00032628	TRUE
Solyc06g065930.3	7.09047	37.6682	-2.4094	0.00038323	TRUE	280.922	658.133	-1.2282	0.0034808	FALSE
Solyc06g066080.1	36.8662	87.0324	-1.2393	0.0008197	TRUE	39.8981	24.6727	0.69341	0.47318	FALSE
Solyc06g066410.3	6.15095	50.8713	-3.048	0.00049828	TRUE	463.697	905.341	-0.96528	0.049131	FALSE
Solyc06g066420.3	0.979046	86.9852	-6.4732	0.0011032	TRUE	37.236	26.906	0.46877	0.6218	FALSE
Solyc06g066440.3	616.676	794.792	-0.36606	0.012521	FALSE	1284.75	3369.16	-1.3909	0.0001866	TRUE
Solyc06g066470.3	146.398	369.601	-1.3361	1.2933e-10	TRUE	209.155	198.875	0.072713	0.94267	FALSE
Solyc06g066473.1	109.753	323.351	-1.5588	2.0595e-12	TRUE	149.883	160.009	-0.094314	0.92805	FALSE
Solyc06g066477.1	57.94	297.489	-2.3602	1.0125e-20	TRUE	130.284	94.3258	0.46594	0.7142	FALSE
Solyc06g066590.3	36.4709	12.0719	1.5951	0.0084962	TRUE	27.3257	6.86051	1.9939	0.13253	FALSE
Solyc06g066600.3	365.32	530.864	-0.53918	0.0010892	TRUE	555.069	1384.27	-1.3184	0.00071975	TRUE
Solyc06g066680.3	84.5019	224.976	-1.4127	2.3207e-08	TRUE	375.267	763.787	-1.0253	0.32128	FALSE
Solyc06g067980.3	133.615	102.144	0.38748	0.32164	FALSE	4041.29	27195.2	-2.7505	3.4446e-13	TRUE
Solyc06g068150.3	45.7962	22.9492	0.99679	0.044827	FALSE	45.9555	196.582	-2.0968	0.00033042	TRUE
Solyc06g068160.3	411.63	116.792	1.8174	5.4629e-11	TRUE	234.077	864.984	-1.8857	6.78e-06	TRUE
Solyc06g068215.1	6.64048	33.3689	-2.3291	0.00099569	TRUE	10.4673	9.44531	0.14822	0.96923	FALSE
Solyc06g068410.3	887.829	878.974	0.014461	0.86484	FALSE	890.464	2069.01	-1.2163	0.001292	TRUE
Solyc06g068520.3	72.0419	57.7941	0.31791	0.38134	FALSE	94.7504	302.12	-1.6729	0.00084216	TRUE
Solyc06g068890.1	0	11.4383	#NAME?	0.070527	FALSE	530.166	60.8826	3.1223	9.7702e-05	TRUE
Solyc06g068900.3	0	11.6471	#NAME?	0.0019047	TRUE	17.1263	21.003	-0.29438	0.81863	FALSE
Solyc06g068920.3	679.451	1450.74	-1.0944	6.5958e-15	TRUE	853.714	808.007	0.079385	0.92173	FALSE
Solyc06g068960.1	439.43	390.321	0.17097	0.31492	FALSE	231.112	857.298	-1.8912	6.8478e-06	TRUE
[truncated: 1,331 more rows]
