# Supplementary material for: Phytochrome interacting factor 3 regulates pollen mitotic division through auxin signalling and sugar metabolism pathways in tomato
Source: New Phytol. 2021 Dec 9;234(2):560–77. doi: 10.1111/nph.17878 (PMC9299586; doi:10.1111/nph.17878)
Supplement: Supplementary file 3 — Dataset S3 Slpif3‐III and WT‐III top down top 15 KEGG pathways in tomato anther. [file NPH-234-560-s001.xlsx]

## Sheet: Sheet1
##Databases: KEGG PATHWAY
##Statistical test method: hypergeometric test / Fisher's exact test
##FDR correction method: Benjamini and Hochberg
#Term	Database	ID	Input number	Background number	P-Value	Corrected P-Value	Input	KEGG_ID/KO	Entrez_ID	Hyperlink
ABC transporters	KEGG PATHWAY	sly02010	7	23	0.000100936	0.00728488	Solyc08g076720.3|Solyc07g064120.2|Solyc06g009280.2|Solyc04g010300.3|Solyc03g026310.3|Solyc12g098870.2|Solyc02g071350.3	sly:101247740|sly:101268778|sly:101262724|sly:101265632|sly:101261891|sly:101260325|sly:101258034|	101247740|101268778|101262724|101265632|101261891|101260325|101258034|	http://www.genome.jp/kegg-bin/show_pathway?sly02010/sly:101261891%09red/sly:101247740%09red/sly:101258034%09red/sly:101265632%09red/sly:101260325%09red/sly:101262724%09red/sly:101268778%09red
Nitrogen metabolism	KEGG PATHWAY	sly00910	8	35	0.00017768	0.00728488	Solyc04g014510.3|Solyc03g063560.3|Solyc10g050890.2|Solyc08g044270.3|Solyc05g005490.3|Solyc02g067750.3|Solyc05g051250.3|Solyc03g083440.3	sly:543756|sly:101246028|sly:778326|sly:101254281|sly:543802|sly:100147727|sly:101261030|sly:101254281|	543756|101246028|778326|101254281|543802|100147727|101261030|101254281|	http://www.genome.jp/kegg-bin/show_pathway?sly00910/sly:101261030%09red/sly:101254281%09red/sly:100147727%09red/sly:101246028%09red/sly:543756%09red/sly:543802%09red/sly:778326%09red
Spliceosome	KEGG PATHWAY	sly03040	15	185	0.00899577	0.197496	Solyc07g008880.3|Solyc10g081100.2|Solyc02g081290.3|Solyc03g115400.2|Solyc04g014210.3|Solyc03g071555.1|Solyc11g008220.2|Solyc05g017893.1|Solyc06g082100.3|Solyc05g015040.3|Solyc12g089010.2|Solyc02g086660.3|Solyc03g112350.3|Solyc06g071620.3|Solyc01g068480.3	sly:101261833|sly:101252641|sly:101267079|sly:101265017|sly:101247309|sly:101261205|sly:101265498|sly:101261518|sly:101255504|sly:101264721|sly:101253638|sly:101254752|sly:101265421|sly:101255504|sly:101244224|	101261833|101252641|101267079|101265017|101247309|101261205|101265498|101261518|101255504|101264721|101253638|101254752|101265421|101255504|101244224|	http://www.genome.jp/kegg-bin/show_pathway?sly03040/sly:101255504%09red/sly:101261518%09red/sly:101265498%09red/sly:101252641%09red/sly:101254752%09red/sly:101261205%09red/sly:101244224%09red/sly:101253638%09red/sly:101265421%09red/sly:101261833%09red/sly:101247309%09red/sly:101267079%09red/sly:101265017%09red/sly:101264721%09red
Cutin, suberine and wax biosynthesis	KEGG PATHWAY	sly00073	5	30	0.00963394	0.197496	Solyc08g044260.3|Solyc06g062600.3|Solyc11g067170.2|Solyc09g009570.2|Solyc09g009580.3	sly:101252060|sly:101264132|sly:101254867|sly:101260757|sly:101267260|	101252060|101264132|101254867|101260757|101267260|	http://www.genome.jp/kegg-bin/show_pathway?sly00073/sly:101260757%09red/sly:101254867%09red/sly:101267260%09red/sly:101252060%09red/sly:101264132%09red
Lysine degradation	KEGG PATHWAY	sly00310	5	34	0.0151113	0.247825	Solyc04g057880.3|Solyc06g059965.1|Solyc03g093710.1|Solyc07g017650.3|Solyc07g017670.2	sly:101245641|sly:101252999|sly:101244065|sly:101261722|sly:101261722|	101245641|101252999|101244065|101261722|101261722|	http://www.genome.jp/kegg-bin/show_pathway?sly00310/sly:101252999%09red/sly:101244065%09red/sly:101261722%09red/sly:101245641%09red
Starch and sucrose metabolism	KEGG PATHWAY	sly00500	14	204	0.0374624	0.448159	Solyc12g011120.2|Solyc07g006500.3|Solyc07g055930.3|Solyc08g079080.3|Solyc11g071650.2|Solyc07g063390.3|Solyc01g010390.3|Solyc10g074650.2|Solyc09g092330.2|Solyc10g045240.2|Solyc10g085650.2|Solyc11g045110.2|Solyc01g005210.3|Solyc06g060600.2	sly:101253868|sly:100135703|sly:101256305|sly:778304|sly:101247513|sly:101248595|sly:101256510|sly:101254852|sly:101247369|sly:101254849|sly:101259900|sly:101256154|sly:101259279|sly:101255111|	101253868|100135703|101256305|778304|101247513|101248595|101256510|101254852|101247369|101254849|101259900|101256154|101259279|101255111|	http://www.genome.jp/kegg-bin/show_pathway?sly00500/sly:101255111%09red/sly:101256305%09red/sly:101254852%09red/sly:101247513%09red/sly:101259900%09red/sly:101247369%09red/sly:101254849%09red/sly:778304%09red/sly:101248595%09red/sly:101256510%09red/sly:101259279%09red/sly:101253868%09red/sly:101256154%09red/sly:100135703%09red
Ether lipid metabolism	KEGG PATHWAY	sly00565	4	30	0.0382575	0.448159	Solyc10g024370.2|Solyc00g059500.2|Solyc02g083345.1|Solyc08g066800.3	sly:101264680|sly:101254299|sly:101246303|sly:101257989|	101264680|101254299|101246303|101257989|	http://www.genome.jp/kegg-bin/show_pathway?sly00565/sly:101257989%09red/sly:101246303%09red/sly:101254299%09red/sly:101264680%09red
Alanine, aspartate and glutamate metabolism	KEGG PATHWAY	sly00250	5	51	0.0598547	0.572244	Solyc03g083440.3|Solyc05g051250.3|Solyc08g044270.3|Solyc04g014510.3|Solyc06g007180.3	sly:101254281|sly:101261030|sly:101254281|sly:543756|sly:543875|	101254281|101261030|101254281|543756|543875|	http://www.genome.jp/kegg-bin/show_pathway?sly00250/sly:543875%09red/sly:101254281%09red/sly:101261030%09red/sly:543756%09red
Amino sugar and nucleotide sugar metabolism	KEGG PATHWAY	sly00520	9	123	0.0628073	0.572244	Solyc08g069110.3|Solyc09g092330.2|Solyc12g011120.2|Solyc07g055930.3|Solyc10g074650.2|Solyc07g016170.3|Solyc10g081120.2|Solyc05g046340.2|Solyc07g062130.3	sly:101249663|sly:101247369|sly:101253868|sly:101256305|sly:101254852|sly:101256102|sly:543517|sly:101264724|sly:101249663|	101249663|101247369|101253868|101256305|101254852|101256102|543517|101264724|101249663|	http://www.genome.jp/kegg-bin/show_pathway?sly00520/sly:101247369%09red/sly:101256305%09red/sly:101254852%09red/sly:101249663%09red/sly:543517%09red/sly:101264724%09red/sly:101256102%09red/sly:101253868%09red
Cyanoamino acid metabolism	KEGG PATHWAY	sly00460	4	42	0.0951199	0.653773	Solyc10g045240.2|Solyc01g010390.3|Solyc11g071650.2|Solyc07g063390.3	sly:101254849|sly:101256510|sly:101247513|sly:101248595|	101254849|101256510|101247513|101248595|	http://www.genome.jp/kegg-bin/show_pathway?sly00460/sly:101247513%09red/sly:101248595%09red/sly:101256510%09red/sly:101254849%09red
Circadian rhythm - plant	KEGG PATHWAY	sly04712	4	42	0.0951199	0.653773	Solyc01g102300.3|Solyc03g115770.3|Solyc07g017737.1|Solyc04g049677.1	sly:101267355|sly:101259425|sly:101262932|sly:101254785|	101267355|101259425|101262932|101254785|	http://www.genome.jp/kegg-bin/show_pathway?sly04712/sly:101254785%09red/sly:101259425%09red/sly:101267355%09red/sly:101262932%09red
Plant hormone signal transduction	KEGG PATHWAY	sly04075	17	301	0.0956741	0.653773	Solyc05g015610.3|Solyc06g053290.1|Solyc09g005523.1|Solyc09g089610.3|Solyc06g008807.1|Solyc01g102300.3|Solyc04g008110.3|Solyc04g072460.3|Solyc05g056430.2|Solyc05g051200.1|Solyc06g048930.3|Solyc02g092820.3|Solyc07g053030.3|Solyc07g047770.3|Solyc02g064830.3|Solyc11g006160.2|Solyc04g081235.1	sly:101247719|sly:101055592|sly:101251414|sly:543834|sly:100316892|sly:101267355|sly:101262506|sly:101265431|sly:101263158|sly:606712|sly:101253384|sly:101251833|sly:101266841|sly:101255900|sly:101268544|sly:543589|sly:100736448|	101247719|101055592|101251414|543834|100316892|101267355|101262506|101265431|101263158|606712|101253384|101251833|101266841|101255900|101268544|543589|100736448|	http://www.genome.jp/kegg-bin/show_pathway?sly04075/sly:101262506%09red/sly:101268544%09red/sly:101263158%09red/sly:101253384%09red/sly:101251414%09red/sly:101251833%09red/sly:101255900%09red/sly:100316892%09red/sly:101267355%09red/sly:101266841%09red/sly:101247719%09red/sly:100736448%09red/sly:101055592%09red/sly:543589%09red/sly:101265431%09red/sly:606712%09red/sly:543834%09red
Inositol phosphate metabolism	KEGG PATHWAY	sly00562	5	65	0.125045	0.728181	Solyc10g080750.2|Solyc05g008200.3|Solyc11g013830.2|Solyc11g043130.2|Solyc04g017595.1	sly:101244630|sly:101260812|sly:101259601|sly:101244832|sly:101255328|	101244630|101260812|101259601|101244832|101255328|	http://www.genome.jp/kegg-bin/show_pathway?sly00562/sly:101255328%09red/sly:101244630%09red/sly:101259601%09red/sly:101260812%09red/sly:101244832%09red
Protein export	KEGG PATHWAY	sly03060	4	48	0.133	0.728181	Solyc11g005020.2|Solyc01g080840.3|Solyc06g052050.3|Solyc11g018740.2	sly:101256051|sly:101250048|sly:101245850|sly:101246494|	101256051|101250048|101245850|101246494|	http://www.genome.jp/kegg-bin/show_pathway?sly03060/sly:101256051%09red/sly:101250048%09red/sly:101246494%09red/sly:101245850%09red
Fatty acid degradation	KEGG PATHWAY	sly00071	4	49	0.139839	0.728181	Solyc01g109180.3|Solyc01g066620.3|Solyc05g021570.2|Solyc05g021555.1	sly:101259379|sly:101258102|sly:544074|sly:544074|	101259379|101258102|544074|544074|	http://www.genome.jp/kegg-bin/show_pathway?sly00071/sly:544074%09red/sly:101258102%09red/sly:101259379%09red

## Sheet: Sheet2
New Phytologist Supporting Information Article title: Phytochrome Interacting Factor 3 regulates pollen mitotic division through auxin signaling and sugar metabolism pathways in tomato Authors: Dandan Yang, Yue Liu, Muhammad Ali, Lei Ye, Changtian Pan, Mengzhuo Li, Xiaolin Zhao, Fangjie Yu, Xinai Zhao and Gang Lu Article acceptance date: 15 November 2021
Supporting Dataset 3. Slpif3-III VS WT-III Down Top 15 KEGG pathways in tomato anther
		Slpif3_III vs WT_III
Terms	Gene_id	Slpif3-III readcount	WT_III_readcount	log2FoldChange	p_value	significant
ABC transporters	Solyc08g076720.3	695.645	1443.2	-1.0528	1.0888e-14	TRUE
	Solyc07g064120.2	35.5709	80.4382	-1.1772	0.0029842	TRUE
	Solyc06g009280.2	1392.17	5668.05	-2.0255	8.7393e-05	TRUE
	Solyc04g010300.3	47.66	247.942	-2.3791	1.7398e-18	TRUE
	Solyc03g026310.3	91.3795	199.941	-1.1296	1.2083e-05	TRUE
	Solyc12g098870.2	2.48714	44.8235	-4.1717	5.472e-08	TRUE
	Solyc02g071350.3	126.665	574.42	-2.1811	2.2656e-29	TRUE
Nitrogen metabolism	Solyc04g014510.3	586.08	1687.77	-1.526	1.827e-06	TRUE
	Solyc03g063560.3	2368.12	4765.61	-1.0089	2.0377e-13	TRUE
	Solyc10g050890.2	171.728	385.277	-1.1658	6.9861e-06	TRUE
	Solyc08g044270.3	4.15333	63.6894	-3.9387	1.1812e-05	TRUE
	Solyc05g005490.3	1306.07	2711.83	-1.054	0.00015655	TRUE
	Solyc02g067750.3	3.62429	351.447	-6.5995	1.4375e-14	TRUE
	Solyc05g051250.3	135.257	285.112	-1.0758	1.0665e-06	TRUE
	Solyc03g083440.3	2076.2	13056.5	-2.6527	5.2139e-34	TRUE
Spliceosome	Solyc07g008880.3	4128.52	8955.67	-1.1172	1.9149e-06	TRUE
	Solyc10g081100.2	679.965	2520.54	-1.8902	1.7757e-11	TRUE
	Solyc02g081290.3	47.6995	187.869	-1.9777	1.2632e-11	TRUE
	Solyc03g115400.2	31.9467	138.112	-2.1121	6.3072e-10	TRUE
	Solyc04g014210.3	726.634	1474.39	-1.0208	5.4172e-09	TRUE
	Solyc03g071555.1	19.1948	66.7541	-1.7981	0.00010903	TRUE
	Solyc11g008220.2	16.0052	92.4466	-2.5301	4.4078e-09	TRUE
	Solyc05g017893.1	651.159	1932.16	-1.5691	3.4583e-32	TRUE
	Solyc06g082100.3	2579.05	5440.09	-1.0768	1.5357e-16	TRUE
	Solyc05g015040.3	66.5628	146.11	-1.1343	8.2662e-05	TRUE
	Solyc12g089010.2	31.6305	90.5293	-1.5171	0.00010751	TRUE
	Solyc02g086660.3	249.55	572.046	-1.1968	7.5584e-12	TRUE
	Solyc03g112350.3	355.031	842.359	-1.2465	1.5562e-15	TRUE
	Solyc06g071620.3	181.856	560.488	-1.6239	8.7894e-15	TRUE
	Solyc01g068480.3	1006.81	2167.78	-1.1064	1.5616e-18	TRUE
Cutin, suberine and wax biosynthesis	Solyc08g044260.3	82.4495	196.725	-1.2546	3.2289e-05	TRUE
	Solyc06g062600.3	617.695	1422.65	-1.2036	8.4779e-07	TRUE
	Solyc11g067170.2	95.5876	198.441	-1.0538	3.8848e-05	TRUE
	Solyc09g009570.2	31.6548	187.676	-2.5678	3.1376e-16	TRUE
	Solyc09g009580.3	2656.01	6949.73	-1.3877	8.3535e-07	TRUE
Lysine degradation	Solyc04g057880.3	362.216	900.578	-1.314	2.2365e-17	TRUE
	Solyc06g059965.1	452.978	1403.39	-1.6314	2.4647e-30	TRUE
	Solyc03g093710.1	34.3943	112.131	-1.7049	1.7736e-06	TRUE
	Solyc07g017650.3	67.4781	203.888	-1.5953	3.439e-09	TRUE
	Solyc07g017670.2	51.26	117.625	-1.1983	0.00031944	TRUE
Starch and sucrose metabolism	Solyc12g011120.2	7.13	68.6786	-3.2679	7.4799e-05	TRUE
	Solyc07g006500.3	257.872	574.626	-1.156	0.00056578	TRUE
	Solyc07g055930.3	205	505.077	-1.3009	5.2436e-05	TRUE
	Solyc08g079080.3	34.5524	87.481	-1.3402	0.0005776	TRUE
	Solyc11g071650.2	541.974	1348.27	-1.3148	1.9365e-11	TRUE
	Solyc07g063390.3	105.764	569.328	-2.4284	7.0118e-24	TRUE
	Solyc01g010390.3	2435.11	7275.91	-1.5791	0.0051973	TRUE
	Solyc10g074650.2	367.738	751.846	-1.0318	2.6636e-10	TRUE
	Solyc09g092330.2	304.924	914.373	-1.5843	2.0917e-23	TRUE
	Solyc10g045240.2	268.264	721.589	-1.4275	6.5463e-18	TRUE
	Solyc10g085650.2	837.606	1930.64	-1.2047	0.00042111	TRUE
	Solyc11g045110.2	41.4452	100.163	-1.2731	0.00043792	TRUE
	Solyc01g005210.3	555.115	1554.57	-1.4857	5.8348e-27	TRUE
	Solyc06g060600.2	32.9652	83.4866	-1.3406	0.00065594	TRUE
Ether lipid metabolism	Solyc10g024370.2	35.7443	74.0292	-1.0504	0.010652	TRUE
	Solyc00g059500.2	38.2557	92.1179	-1.2678	0.00051258	TRUE
	Solyc02g083345.1	224.812	488.864	-1.1207	7.254e-10	TRUE
	Solyc08g066800.3	426.055	1054.19	-1.307	6.1059e-09	TRUE
Alanine, aspartate and glutamate metabolism	Solyc03g083440.3	2076.2	13056.5	-2.6527	5.2139e-34	TRUE
	Solyc05g051250.3	135.257	285.112	-1.0758	1.0665e-06	TRUE
	Solyc08g044270.3	4.15333	63.6894	-3.9387	1.1812e-05	TRUE
	Solyc04g014510.3	586.08	1687.77	-1.526	1.827e-06	TRUE
	Solyc06g007180.3	960.364	6931.82	-2.8516	0.0002438	TRUE
Amino sugar and nucleotide sugar metabolism	Solyc08g069110.3	1.58714	21.1281	-3.7347	0.0048752	TRUE
	Solyc09g092330.2	304.924	914.373	-1.5843	2.0917e-23	TRUE
	Solyc12g011120.2	7.13	68.6786	-3.2679	7.4799e-05	TRUE
	Solyc07g055930.3	205	505.077	-1.3009	5.2436e-05	TRUE
	Solyc10g074650.2	367.738	751.846	-1.0318	2.6636e-10	TRUE
	Solyc07g016170.3	733.204	1495.17	-1.028	1.9195e-14	TRUE
	Solyc10g081120.2	1110.29	2390.64	-1.1065	0.00012392	TRUE
	Solyc05g046340.2	71.3395	172.974	-1.2778	3.5288e-06	TRUE
	Solyc07g062130.3	85.7576	224.936	-1.3912	2.9725e-08	TRUE
Cyanoamino acid metabolism	Solyc10g045240.2	268.264	721.589	-1.4275	6.5463e-18	TRUE
	Solyc01g010390.3	2435.11	7275.91	-1.5791	0.0051973	TRUE
	Solyc11g071650.2	541.974	1348.27	-1.3148	1.9365e-11	TRUE
	Solyc07g063390.3	105.764	569.328	-2.4284	7.0118e-24	TRUE
Circadian rhythm - plant	Solyc01g102300.3	311.652	737.906	-1.2435	2.4263e-09	TRUE
	Solyc03g115770.3	187.496	488.023	-1.3801	6.9435e-07	TRUE
	Solyc07g017737.1	117.601	348.827	-1.5686	3.7997e-13	TRUE
	Solyc04g049677.1	455.222	1334.68	-1.5519	2.6979e-27	TRUE
Plant hormone signal transduction	Solyc05g015610.3	412.308	886.22	-1.1039	3.7764e-13	TRUE
	Solyc06g053290.1	456.91	1043.88	-1.192	0.0083065	TRUE
	Solyc09g005523.1	208.521	543.346	-1.3817	1.0003e-10	TRUE
	Solyc09g089610.3	33.3362	119.383	-1.8404	1.7077e-07	TRUE
	Solyc06g008807.1	88.0714	241.211	-1.4536	3.6543e-09	TRUE
	Solyc01g102300.3	311.652	737.906	-1.2435	2.4263e-09	TRUE
	Solyc04g008110.3	1041.42	2464.01	-1.2425	6.2572e-17	TRUE
	Solyc04g072460.3	54.6714	119.936	-1.1334	0.0031486	TRUE
	Solyc05g056430.2	25.6771	61.861	-1.2685	0.0049817	TRUE
	Solyc05g051200.1	13.36	50.3102	-1.9129	0.0003618	TRUE
	Solyc06g048930.3	174.395	400.388	-1.199	4.3733e-08	TRUE
	Solyc02g092820.3	1131.23	3255.63	-1.5251	1.6196e-22	TRUE
	Solyc07g053030.3	161.865	760.672	-2.2325	4.7872e-05	TRUE
	Solyc07g047770.3	1115.26	2389.28	-1.0992	1.7076e-18	TRUE
	Solyc02g064830.3	19.9609	91.6205	-2.1985	1.2316e-07	TRUE
	Solyc11g006160.2	1.99762	20.7033	-3.3735	0.001172	TRUE
	Solyc04g081235.1	1901.95	4658.87	-1.2925	0.011121	TRUE
Inositol phosphate metabolism	Solyc10g080750.2	6.11143	25.845	-2.0803	0.0069693	TRUE
	Solyc05g008200.3	1543.75	3158.56	-1.0328	5.7216e-18	TRUE
	Solyc11g013830.2	507.13	1106.57	-1.1257	5.7567e-15	TRUE
	Solyc11g043130.2	647.449	2143.6	-1.7272	1.1753e-09	TRUE
	Solyc04g017595.1	49.5147	103.436	-1.0628	0.0041838	TRUE
Protein export	Solyc11g005020.2	291.217	745.74	-1.3566	1.3711e-16	TRUE
	Solyc01g080840.3	442.589	1050.4	-1.2469	2.5357e-16	TRUE
	Solyc06g052050.3	52.61	158.471	-1.5908	1.3487e-07	TRUE
	Solyc11g018740.2	68.1257	166.22	-1.2868	4.7733e-06	TRUE
Fatty acid degradation	Solyc01g109180.3	172.598	513.932	-1.5742	7.115e-11	TRUE
	Solyc01g066620.3	1703.86	6002.17	-1.8167	1.9356e-06	TRUE
	Solyc05g021570.2	0	21.2407	#NAME?	8.0438e-06	TRUE
	Solyc05g021555.1	3.05571	63.0321	-4.3665	3.0928e-11	TRUE
