# Supplementary material for: Phytochrome interacting factor 3 regulates pollen mitotic division through auxin signalling and sugar metabolism pathways in tomato
Source: New Phytol. 2021 Dec 9;234(2):560–77. doi: 10.1111/nph.17878 (PMC9299586; doi:10.1111/nph.17878)
Supplement: Supplementary file 4 — Dataset S4 Putative SlPIF3 target genes in tomato anther ChIP‐seq. [file NPH-234-560-s002.xlsx]

## Sheet: Sheet1
New Phytologist Supporting Information Article title: Phytochrome Interacting Factor 3 regulates pollen mitotic division through auxin signaling and sugar metabolism pathways in tomato Authors: Dandan Yang, Yue Liu, Muhammad Ali, Lei Ye, Changtian Pan, Mengzhuo Li, Xiaolin Zhao, Fangjie Yu, Xinai Zhao and Gang Lu Article acceptance date: 15 November 2021
Supporting Dataset 4. Putative SlPIF3 target genes in tomato anthers ChIP-Seq. SlPIF3 high-confidence peak within -3kb~100bp distance to TSS of target gene. Peak core:The signal value of peak. +: sense strand. -: antisense strand.
PeakID	Chr	Start	End	Strand	Peak Score	Distance to TSS	Nearest PromoterID
peaks12499	SL3.0ch07	3399	3895	+	8073	-830	Solyc07g004993.1
peaks9263	SL3.0ch04	66535835	66537327	+	7651	-739	Solyc04g082990.3
peaks10067	SL3.0ch05	34101470	34102032	+	4824	-2596	Solyc05g025580.1
peaks19186	SL3.0ch11	45468195	45469282	+	3906	-240	Solyc11g039360.1
peaks19027	SL3.0ch11	18726017	18726358	+	3595	-827	Solyc11g027630.1
peaks17532	SL3.0ch10	43820945	43823693	+	2807	-1149	Solyc10g048060.1
peaks17298	SL3.0ch10	4687181	4687788	+	2423	-1837	Solyc10g012230.1
peaks14484	SL3.0ch08	31803848	31804195	+	2417	-144	Solyc08g022160.1
peaks12955	SL3.0ch07	23999341	23999710	+	2149	81	Solyc07g024040.2
peaks31	SL3.0ch00	8405501	8405766	+	2132	-451	Solyc00g009760.2
peaks8008	SL3.0ch04	12528475	12529017	+	2105	-226	Solyc04g039840.1
peaks8009	SL3.0ch04	12537432	12538052	+	2090	5	Solyc04g039830.2
peaks3174	SL3.0ch02	34021738	34022175	+	2076	-1661	Solyc02g061920.2
peaks16342	SL3.0ch09	61797280	61797888	+	2039	-29	Solyc09g064410.1
peaks191	SL3.0ch00	18168610	18169029	+	2031	-168	Solyc00g210860.1
peaks3244	SL3.0ch02	35681745	35682072	+	2000	-62	Solyc02g063080.1
peaks19098	SL3.0ch11	32653455	32653935	+	1983	-131	Solyc11g044610.1
peaks10152	SL3.0ch05	59105425	59105919	+	1980	-1052	Solyc05g046120.3
peaks16341	SL3.0ch09	61795832	61796978	+	1972	-1208	Solyc09g064410.1
peaks2990	SL3.0ch02	14135515	14135867	+	1861	61	Solyc02g011755.1
peaks13321	SL3.0ch07	59634548	59634858	+	1837	-1603	Solyc07g049220.3
peaks19031	SL3.0ch11	18812783	18813001	+	1801	-2306	Solyc11g027710.1
peaks17382	SL3.0ch10	15236777	15237761	+	1783	-282	Solyc10g031550.1
peaks19010	SL3.0ch11	14983522	14983952	+	1738	-1094	Solyc11g022610.1
peaks10147	SL3.0ch05	58418701	58419616	+	1730	-259	Solyc05g045740.1
peaks17432	SL3.0ch10	26753382	26753779	+	1722	-262	Solyc10g044540.2
peaks5886	SL3.0ch03	45558061	45559110	+	1711	-330	Solyc03g013600.1
peaks18990	SL3.0ch11	13400464	13401398	+	1698	-518	Solyc11g021180.1
peaks54	SL3.0ch00	10821560	10821939	+	1697	-1781	Solyc00g019630.2
peaks19938	SL3.0ch12	2550064	2550663	+	1646	-606	Solyc12g009280.2
peaks17434	SL3.0ch10	26754835	26755287	+	1642	-264	Solyc10g044543.1
peaks19155	SL3.0ch11	40538630	40539196	+	1629	-67	Solyc11g039990.1
peaks12986	SL3.0ch07	39127822	39128157	+	1628	20	Solyc07g032450.1
peaks19193	SL3.0ch11	45588487	45589280	+	1588	-638	Solyc11g056250.1
peaks16166	SL3.0ch09	27883064	27883988	+	1587	-152	Solyc09g031840.1
peaks12037	SL3.0ch06	45557283	45557835	+	1583	-1544	Solyc06g073610.3
peaks9409	SL3.0ch05	1744552	1745001	+	1580	-2075	Solyc05g007150.3
peaks20595	SL3.0ch12	64334123	64334561	+	1578	-331	Solyc12g087855.1
peaks47	SL3.0ch00	10109934	10111590	+	1577	-145	Solyc00g014790.2
peaks8011	SL3.0ch04	12540684	12541955	+	1572	-363	Solyc04g039800.2
peaks18913	SL3.0ch11	8298537	8298900	+	1565	-2112	Solyc11g017380.2
peaks17156	SL3.0ch10	2172780	2173466	+	1552	-331	Solyc10g008020.3
peaks61	SL3.0ch00	11013492	11019657	+	1519	-942	Solyc00g021630.1
peaks2655	SL3.0ch01	96053586	96054262	+	1502	-336	Solyc01g109085.1
peaks6829	SL3.0ch03	66951359	66951804	+	1498	-2045	Solyc03g115860.3
peaks15617	SL3.0ch09	421306	421816	+	1485	-570	Solyc09g005600.3
peaks19202	SL3.0ch11	45617546	45618007	+	1481	-753	Solyc11g056330.1
peaks5325	SL3.0ch03	1631178	1631875	+	1469	4	Solyc03g007070.3
peaks19195	SL3.0ch11	45592772	45593216	+	1467	43	Solyc11g056270.2
peaks17789	SL3.0ch10	59675169	59675582	+	1464	32	Solyc10g076620.1
peaks11123	SL3.0ch06	33316364	33316722	+	1452	-1027	Solyc06g050530.3
peaks947	SL3.0ch01	76900576	76901177	+	1423	-22	Solyc01g068065.1
peaks10739	SL3.0ch06	1378913	1379388	+	1413	-2547	Solyc06g007350.3
peaks14514	SL3.0ch08	39207840	39208289	+	1412	-449	Solyc08g028950.2
peaks13840	SL3.0ch07	65976432	65976764	+	1402	-1013	Solyc07g063350.3
peaks11561	SL3.0ch06	40828744	40829175	+	1397	-2725	Solyc06g065270.3
peaks11405	SL3.0ch06	39067512	39068530	+	1396	-118	Solyc06g060970.2
peaks169	SL3.0ch00	16202051	16205095	+	1387	58	Solyc00g142170.3
peaks19264	SL3.0ch11	49912453	49912885	+	1386	-98	Solyc11g063480.1
peaks69	SL3.0ch00	11183216	11191491	+	1376	-5	Solyc00g023590.2
peaks19267	SL3.0ch11	49917959	49918394	+	1373	-309	Solyc11g063540.1
peaks7892	SL3.0ch04	5534496	5535347	+	1369	-2927	Solyc04g015340.3
peaks18674	SL3.0ch11	3743446	3743908	+	1352	-2661	Solyc11g010700.2
peaks15054	SL3.0ch08	60688861	60689389	+	1337	-2311	Solyc08g076640.1
peaks11843	SL3.0ch06	43800284	43800790	+	1309	-779	Solyc06g071060.1
peaks5849	SL3.0ch03	33848781	33849158	+	1301	-839	Solyc03g061655.1
peaks8784	SL3.0ch04	62804009	62804694	+	1296	-2926	Solyc04g077840.2
peaks623	SL3.0ch01	23859783	23860465	+	1290	84	Solyc01g017370.1
peaks8474	SL3.0ch04	59580962	59581454	+	1288	-164	Solyc04g072480.3
peaks95	SL3.0ch00	12002538	12004851	+	1280	-9	Solyc00g036530.1
peaks19209	SL3.0ch11	45641684	45642270	+	1279	-35	Solyc11g056390.1
peaks5276	SL3.0ch03	907011	907474	+	1277	-2315	Solyc03g006310.3
peaks20505	SL3.0ch12	62887704	62888142	+	1275	26	Solyc12g055940.2
peaks13593	SL3.0ch07	63362863	63363675	+	1271	-828	Solyc07g055090.1
peaks18982	SL3.0ch11	13388047	13388535	+	1269	-50	Solyc11g021100.1
peaks11049	SL3.0ch06	30376040	30376322	+	1267	-99	Solyc06g043000.2
peaks2312	SL3.0ch01	92653015	92653473	+	1266	-1360	Solyc01g104360.1
peaks102	SL3.0ch00	12421430	12422009	+	1265	-1402	Solyc00g044550.1
peaks18989	SL3.0ch11	13399326	13399747	+	1263	-19	Solyc11g021170.1
peaks130	SL3.0ch00	13718088	13718928	+	1263	-571	Solyc00g072800.3
peaks11964	SL3.0ch06	44924224	44925202	+	1256	-2217	Solyc06g072610.3
peaks2789	SL3.0ch01	97092491	97093367	+	1255	-115	Solyc01g110480.3
peaks3011	SL3.0ch02	15678109	15678580	+	1255	-128	Solyc02g014150.3
peaks10523	SL3.0ch05	65356116	65357010	+	1254	-418	Solyc05g054640.3
peaks19194	SL3.0ch11	45592254	45592573	+	1250	-538	Solyc11g056270.2
peaks9725	SL3.0ch05	5567532	5567966	+	1248	-955	Solyc05g012290.3
peaks20363	SL3.0ch12	51592557	51593019	+	1247	-261	Solyc12g038630.2
peaks14761	SL3.0ch08	55909391	55909834	+	1246	-1514	Solyc08g066960.3
peaks15441	SL3.0ch08	64766113	64766583	+	1242	-753	Solyc08g081670.2
peaks13912	SL3.0ch07	66606794	66607244	+	1241	-1709	Solyc07g064260.2
peaks46	SL3.0ch00	10108806	10109470	+	1237	-1769	Solyc00g014790.2
peaks17225	SL3.0ch10	3127572	3128013	+	1236	-1067	Solyc10g009130.3
peaks19185	SL3.0ch11	45467514	45467939	+	1223	-1252	Solyc11g039360.1
peaks19011	SL3.0ch11	14984412	14985262	+	1222	6	Solyc11g022610.1
peaks5867	SL3.0ch03	36828145	36828800	+	1220	-1737	Solyc03g063510.1
peaks17007	SL3.0ch10	419086	419559	+	1213	-90	Solyc10g005510.3
peaks11613	SL3.0ch06	41563785	41564250	+	1209	-518	Solyc06g066120.3
peaks11625	SL3.0ch06	41854131	41854552	+	1206	-919	Solyc06g066490.1
peaks20651	SL3.0ch12	65208432	65208922	+	1206	-2493	Solyc12g089100.2
peaks10737	SL3.0ch06	1349706	1350595	+	1201	-2556	Solyc06g007320.3
peaks14741	SL3.0ch08	55457608	55458036	+	1198	-2271	Solyc08g066635.1
peaks11757	SL3.0ch06	43000116	43000544	+	1194	-1147	Solyc06g069090.3
peaks1953	SL3.0ch01	89763346	89763902	+	1188	-650	Solyc01g099730.3
peaks137	SL3.0ch00	14585149	14588792	+	1184	70	Solyc00g094540.1
peaks4641	SL3.0ch02	51388551	51388993	+	1180	-82	Solyc02g088780.3
peaks15386	SL3.0ch08	64201187	64201725	+	1177	-870	Solyc08g080930.1
peaks13543	SL3.0ch07	62852936	62853458	+	1172	-1275	Solyc07g054400.2
peaks19265	SL3.0ch11	49914032	49914602	+	1171	-211	Solyc11g063500.1
peaks7378	SL3.0ch03	71494947	71495493	+	1168	-110	Solyc03g122000.3
peaks19205	SL3.0ch11	45625581	45627037	+	1159	94	Solyc11g056350.1
peaks4547	SL3.0ch02	50649301	50649825	+	1152	92	Solyc02g087640.3
peaks20511	SL3.0ch12	63017908	63018411	+	1152	-988	Solyc12g056090.2
peaks3707	SL3.0ch02	41865782	41866434	+	1151	-105	Solyc02g071940.1
peaks11817	SL3.0ch06	43543233	43543701	+	1145	-803	Solyc06g069720.3
peaks12004	SL3.0ch06	45296716	45297153	+	1142	-897	Solyc06g073290.1
peaks10504	SL3.0ch05	65232352	65232900	+	1139	-853	Solyc05g054460.3
peaks7745	SL3.0ch04	3255295	3255848	+	1137	-10	Solyc04g009940.3
peaks17191	SL3.0ch10	2674125	2675178	+	1136	-1151	Solyc10g008570.3
peaks18209	SL3.0ch10	63920603	63921135	+	1124	-1296	Solyc10g084140.2
peaks17754	SL3.0ch10	58705865	58706355	+	1114	-2758	Solyc10g074935.1
peaks7615	SL3.0ch04	1729358	1730177	+	1112	-630	Solyc04g008070.2
peaks17993	SL3.0ch10	61926175	61926668	+	1112	-844	Solyc10g080560.2
peaks5239	SL3.0ch03	518073	518634	+	1107	-884	Solyc03g005730.3
peaks4773	SL3.0ch02	52337242	52337937	+	1097	-269	Solyc07g032640.2
peaks14567	SL3.0ch08	48402211	48402699	+	1096	-67	Solyc08g061260.3
peaks82	SL3.0ch00	11326373	11327171	+	1095	-1122	Solyc00g025400.2
peaks3199	SL3.0ch02	34502400	34502909	+	1091	-66	Solyc02g062350.3
peaks63	SL3.0ch00	11052862	11053877	+	1088	-242	Solyc00g022070.1
peaks2995	SL3.0ch02	14183545	14184136	+	1086	-1879	Solyc02g011990.1
peaks10313	SL3.0ch05	63182974	63183674	+	1081	-564	Solyc05g051980.3
peaks14257	SL3.0ch08	2055651	2056111	+	1081	-997	Solyc08g007490.3
peaks74	SL3.0ch00	11313347	11313793	+	1075	-2323	Solyc00g025290.1
peaks2471	SL3.0ch01	94252188	94252690	+	1073	-283	Solyc01g106470.3
peaks19181	SL3.0ch11	45456386	45457931	+	1072	-1116	Solyc11g039380.1
peaks2514	SL3.0ch01	94635115	94635531	+	1069	-1432	Solyc01g107120.3
peaks17547	SL3.0ch10	46773321	46773742	+	1068	60	Solyc10g049820.2
peaks19625	SL3.0ch11	55367831	55368394	+	1067	-668	Solyc11g071670.2
peaks20317	SL3.0ch12	44547793	44547998	+	1067	-1830	Solyc12g035920.1
peaks14109	SL3.0ch08	21944	22482	+	1064	-21	Solyc08g005020.3
peaks15442	SL3.0ch08	64767088	64767531	+	1059	-1714	Solyc08g081670.2
peaks20316	SL3.0ch12	44520034	44520345	+	1058	66	Solyc12g035875.1
peaks12002	SL3.0ch06	45290216	45291019	+	1058	-821	Solyc06g073280.3
peaks1795	SL3.0ch01	87950699	87951617	+	1057	-768	Solyc01g097110.2
peaks14540	SL3.0ch08	45857476	45857952	+	1057	-1294	Solyc08g060930.3
peaks19871	SL3.0ch12	1643073	1643492	+	1056	-2854	Solyc12g007220.2
peaks5562	SL3.0ch03	4380913	4381383	+	1054	-2647	Solyc03g031890.3
peaks19937	SL3.0ch12	2548589	2549025	+	1053	-1793	Solyc12g009270.1
peaks14412	SL3.0ch08	11156459	11158579	+	1050	-594	Solyc08g036520.2
peaks3471	SL3.0ch02	38925943	38926334	+	1048	-1768	Solyc02g068410.2
peaks6770	SL3.0ch03	66342231	66343010	+	1044	-113	Solyc03g115005.1
peaks11438	SL3.0ch06	39414969	39415373	+	1037	-1741	Solyc06g062290.1
peaks5163	SL3.0ch02	55301501	55302004	+	1035	-104	Solyc02g093990.3
peaks16300	SL3.0ch09	59344954	59345494	+	1033	-155	Solyc09g061430.3
peaks16189	SL3.0ch09	35493278	35493906	+	1030	29	Solyc09g050040.1
peaks7811	SL3.0ch04	4187874	4188272	+	1030	-1017	Solyc04g011730.3
peaks18995	SL3.0ch11	13417055	13418143	+	1028	-99	Solyc11g021270.1
peaks11609	SL3.0ch06	41522601	41523148	+	1027	45	Solyc06g066050.3
peaks11424	SL3.0ch06	39236856	39237352	+	1024	-286	Solyc06g061110.2
peaks57	SL3.0ch00	10828879	10832351	+	1023	-200	Solyc00g019740.1
peaks15975	SL3.0ch09	4750661	4751116	+	1017	78	Solyc09g011410.3
peaks12150	SL3.0ch06	46513532	46514034	+	1017	-1511	Solyc06g074840.3
peaks9355	SL3.0ch05	1000772	1001280	+	1012	-1038	Solyc05g006343.1
peaks20641	SL3.0ch12	65035434	65035848	+	1010	-1168	Solyc12g088830.2
peaks11406	SL3.0ch06	39068921	39069438	+	1010	-1276	Solyc06g060970.2
peaks19310	SL3.0ch11	51089042	51089305	+	1007	-2354	Solyc11g065360.2
peaks7129	SL3.0ch03	69495306	69495675	+	998	-1291	Solyc03g119380.2
peaks10221	SL3.0ch05	61498971	61499382	+	992	-1732	Solyc05g050510.3
peaks4225	SL3.0ch02	47532915	47533428	+	991	-2	Solyc02g083650.3
peaks7787	SL3.0ch04	3893527	3894135	+	990	-1211	Solyc04g011440.4
peaks138	SL3.0ch00	14715220	14715825	+	988	-46	Solyc00g097960.2
peaks16537	SL3.0ch09	66611293	66611667	+	988	-2700	Solyc09g074390.2
peaks8205	SL3.0ch04	52201440	52201935	+	986	-172	Solyc04g054270.3
peaks10733	SL3.0ch06	1300957	1301382	+	985	-2254	Solyc06g007250.3
peaks5481	SL3.0ch03	3201084	3201518	+	979	-1014	Solyc03g025780.3
peaks49	SL3.0ch00	10115841	10116378	+	961	-127	Solyc00g014820.2
peaks15384	SL3.0ch08	64168571	64169098	+	958	-1802	Solyc08g080870.3
peaks7213	SL3.0ch03	70177494	70178213	+	954	-285	Solyc03g120240.3
peaks4330	SL3.0ch02	48580785	48581466	+	954	-937	Solyc02g084880.3
peaks10336	SL3.0ch05	63560317	63560773	+	954	-1761	Solyc05g052500.3
peaks6865	SL3.0ch03	67313772	67314288	+	952	-163	Solyc03g116360.2
peaks58	SL3.0ch00	10844957	10848195	+	951	-46	Solyc00g019970.2
peaks13974	SL3.0ch07	67022735	67023247	+	947	-946	Solyc07g064930.3
peaks7230	SL3.0ch03	70292120	70292872	+	942	-2090	Solyc03g120390.3
peaks10939	SL3.0ch06	20211799	20212140	+	941	-1065	Solyc06g030630.1
peaks4090	SL3.0ch02	45944122	45944802	+	934	-16	Solyc02g081400.3
peaks4615	SL3.0ch02	51207140	51207683	+	932	-204	Solyc02g088490.3
peaks17327	SL3.0ch10	6151308	6151595	+	930	11	Solyc10g017930.1
peaks1558	SL3.0ch01	85829291	85830401	+	928	-129	Solyc01g094500.3
peaks17314	SL3.0ch10	6041719	6042166	+	924	-1143	Solyc10g017790.1
peaks16719	SL3.0ch09	68836690	68837106	+	921	-720	Solyc09g082690.3
peaks136	SL3.0ch00	14392055	14392257	+	920	72	Solyc06g024210.2
peaks10606	SL3.0ch05	66314786	66315368	+	920	-51	Solyc05g056090.3
peaks224	SL3.0ch00	20738628	20739579	+	916	54	Solyc00g320430.1
peaks11398	SL3.0ch06	39012747	39013200	+	911	-448	Solyc06g060880.3
peaks12912	SL3.0ch07	11845712	11846125	+	910	6	Solyc07g019510.3
peaks5190	SL3.0ch02	55562504	55563535	+	910	-30	Solyc02g094390.3
peaks222	SL3.0ch00	20580794	20581174	+	910	-89	Solyc00g313030.1
peaks16814	SL3.0ch09	70304048	70304423	+	910	-1052	Solyc09g090300.3
peaks4327	SL3.0ch02	48571624	48572477	+	910	-2794	Solyc02g084860.1
peaks11448	SL3.0ch06	39527966	39528494	+	908	-1358	Solyc06g062460.3
peaks10395	SL3.0ch05	64022593	64023129	+	908	-2723	Solyc05g053010.1
peaks3362	SL3.0ch02	37761963	37762454	+	907	28	Solyc02g066940.3
peaks20583	SL3.0ch12	64065344	64065804	+	907	-703	Solyc12g057050.2
peaks70	SL3.0ch00	11192664	11196284	+	907	-2635	Solyc00g023700.2
peaks19199	SL3.0ch11	45609201	45609845	+	904	-69	Solyc11g056290.2
peaks11493	SL3.0ch06	39927205	39927616	+	898	-1971	Solyc06g063050.3
peaks6491	SL3.0ch03	63904044	63904455	+	893	-19	Solyc03g111785.1
peaks1710	SL3.0ch01	87141681	87142247	+	891	-206	Solyc01g096160.3
peaks158	SL3.0ch00	15446121	15447768	+	886	-479	Solyc00g118680.2
peaks11290	SL3.0ch06	36932955	36933459	+	886	-789	Solyc06g053940.1
peaks2776	SL3.0ch01	96994310	96994909	+	886	-2013	Solyc01g110350.2
peaks7266	SL3.0ch03	70528204	70528923	+	882	-2992	Solyc03g120770.3
peaks487	SL3.0ch01	4513012	4513397	+	873	-56	Solyc01g009970.3
peaks13778	SL3.0ch07	65504615	65505312	+	871	-2672	Solyc07g062685.1
peaks14562	SL3.0ch08	47024424	47025108	+	870	-683	Solyc08g061160.2
peaks6001	SL3.0ch03	53782391	53782817	+	868	-1320	Solyc03g082420.3
peaks616	SL3.0ch01	23799871	23800162	+	867	69	Solyc01g017140.1
peaks6921	SL3.0ch03	67720397	67724525	+	867	-1344	Solyc03g116960.3
peaks19018	SL3.0ch11	17274996	17275288	+	866	-2273	Solyc11g051035.1
peaks157	SL3.0ch00	15444496	15445812	+	865	-273	Solyc00g117653.1
peaks13542	SL3.0ch07	62847669	62848099	+	864	-943	Solyc07g054380.2
peaks3509	SL3.0ch02	39649662	39650125	+	863	32	Solyc02g069120.3
peaks72	SL3.0ch00	11199375	11200023	+	861	-28	Solyc00g023710.1
peaks10382	SL3.0ch05	63956331	63956802	+	861	-1861	Solyc05g052920.3
peaks11752	SL3.0ch06	42982778	42983912	+	857	-2252	Solyc06g069070.1
peaks16109	SL3.0ch09	11310462	11311587	+	856	-1156	Solyc09g015900.1
peaks15559	SL3.0ch08	65725662	65726583	+	854	-633	Solyc08g082980.2
peaks19446	SL3.0ch11	52934008	52934451	+	852	-1876	Solyc11g066830.2
peaks17501	SL3.0ch10	40735252	40735796	+	850	12	Solyc10g047420.2
peaks10344	SL3.0ch05	63634185	63634661	+	849	-1031	Solyc05g052570.3
peaks19188	SL3.0ch11	45474024	45474780	+	848	-857	Solyc11g039350.1
peaks15360	SL3.0ch08	63889068	63889545	+	846	-872	Solyc08g080480.3
peaks14498	SL3.0ch08	37265425	37266485	+	840	-1687	Solyc08g029260.1
peaks19273	SL3.0ch11	49942897	49943505	+	836	-72	Solyc11g063640.1
peaks6581	SL3.0ch03	64928718	64929107	+	835	-913	Solyc03g113255.1
peaks6211	SL3.0ch03	59089657	59090168	+	834	-173	Solyc03g095940.1
peaks18168	SL3.0ch10	63488939	63489310	+	828	-1478	Solyc10g083580.2
peaks3450	SL3.0ch02	38755145	38755573	+	827	-954	Solyc02g068150.3
peaks8333	SL3.0ch04	55866950	55867459	+	827	-1778	Solyc04g064710.3
peaks19184	SL3.0ch11	45459938	45460875	+	824	-107	Solyc11g039370.2
peaks17065	SL3.0ch10	986534	987087	+	821	-9	Solyc10g006370.3
peaks17616	SL3.0ch10	51903611	51904079	+	821	-1648	Solyc10g051350.2
peaks19190	SL3.0ch11	45476928	45478166	+	820	-1381	Solyc11g038350.1
peaks18592	SL3.0ch11	3135637	3136529	+	817	57	Solyc11g008980.1
peaks7019	SL3.0ch03	68541244	68541608	+	817	-158	Solyc03g118080.3
peaks18280	SL3.0ch10	64792769	64793212	+	817	-2299	Solyc10g085550.2
peaks13811	SL3.0ch07	65794705	65795183	+	816	-1919	Solyc07g063080.3
peaks20307	SL3.0ch12	41911355	41911682	+	815	-187	Solyc12g035550.1
peaks11876	SL3.0ch06	44105843	44106311	+	812	-38	Solyc06g071450.3
peaks10827	SL3.0ch06	2774716	2775202	+	811	-1543	Solyc06g008830.1
peaks16107	SL3.0ch09	11307009	11307525	+	810	-466	Solyc09g015890.3
peaks11857	SL3.0ch06	43913387	43913885	+	810	-678	Solyc06g071190.3
peaks7995	SL3.0ch04	12126970	12127532	+	809	-2109	Solyc04g040090.3
peaks10883	SL3.0ch06	4356051	4356257	+	807	78	Solyc06g009940.1
peaks20656	SL3.0ch12	65248261	65248780	+	807	-920	Solyc12g089150.2
peaks15918	SL3.0ch09	3930322	3931026	+	806	-994	Solyc09g010562.1
peaks17086	SL3.0ch10	1247723	1248293	+	803	-870	Solyc10g006810.3
peaks2311	SL3.0ch01	92651343	92652284	+	800	71	Solyc01g104360.1
peaks15967	SL3.0ch09	4658197	4658699	+	799	-85	Solyc09g011310.3
peaks17413	SL3.0ch10	23910745	23910995	+	799	-1029	Solyc10g061980.1
peaks19984	SL3.0ch12	3136687	3137199	+	796	-831	Solyc12g010000.2
peaks2074	SL3.0ch01	90635977	90636455	+	795	-117	Solyc01g100840.3
peaks8357	SL3.0ch04	57966142	57966789	+	795	-1457	Solyc04g071020.1
peaks18236	SL3.0ch10	64251734	64252644	+	795	-1641	Solyc10g084700.2
peaks19042	SL3.0ch11	20550554	20550815	+	793	-1849	Solyc11g028150.1
peaks2259	SL3.0ch01	92292457	92292973	+	792	-958	Solyc01g103890.3
peaks19203	SL3.0ch11	45618313	45619084	+	792	-1675	Solyc11g056330.1
peaks76	SL3.0ch00	11317934	11318331	+	789	-869	Solyc00g025300.1
peaks11970	SL3.0ch06	44964820	44965496	+	787	-1128	Solyc06g072690.2
peaks17012	SL3.0ch10	484806	485166	+	785	-961	Solyc10g005600.3
peaks107	SL3.0ch00	12551676	12552406	+	777	-378	Solyc00g047190.1
peaks53	SL3.0ch00	10820171	10821308	+	777	-771	Solyc00g019630.2
peaks16191	SL3.0ch09	35496072	35497220	+	772	-2209	Solyc09g050050.1
peaks17246	SL3.0ch10	3407312	3407848	+	770	-1224	Solyc10g009350.3
peaks19220	SL3.0ch11	45716172	45716678	+	766	-1059	Solyc11g056530.1
peaks78	SL3.0ch00	11319267	11319635	+	766	-2188	Solyc00g025300.1
peaks42	SL3.0ch00	9739248	9739478	+	765	25	Solyc00g013155.1
peaks314	SL3.0ch01	1345788	1346273	+	764	-1821	Solyc01g006755.1
peaks4037	SL3.0ch02	45354315	45354680	+	761	-2628	Solyc02g080615.1
peaks2807	SL3.0ch01	97277823	97278210	+	758	-1105	Solyc01g110830.3
peaks11633	SL3.0ch06	41931510	41932124	+	756	-154	Solyc06g066570.3
peaks5845	SL3.0ch03	32591032	32591703	+	755	-801	Solyc03g061540.1
peaks5854	SL3.0ch03	34397333	34397546	+	754	-101	Solyc03g062780.1
peaks5370	SL3.0ch03	2067921	2068480	+	753	-139	Solyc03g007490.3
peaks20245	SL3.0ch12	24139086	24139312	+	749	43	Solyc12g027550.1
peaks1348	SL3.0ch01	83389887	83390364	+	749	-136	Solyc01g088760.3
peaks1631	SL3.0ch01	86452241	86452699	+	744	-27	Solyc01g095230.3
peaks11048	SL3.0ch06	30374344	30374615	+	740	55	Solyc06g043038.1
peaks620	SL3.0ch01	23855346	23855721	+	740	0	Solyc01g017320.1
peaks2310	SL3.0ch01	92629535	92629955	+	737	-440	Solyc01g104320.3
peaks6021	SL3.0ch03	53923203	53923656	+	728	-62	Solyc03g082560.3
peaks19845	SL3.0ch12	1457073	1457927	+	728	-1515	Solyc12g007020.2
peaks12211	SL3.0ch06	47231390	47231911	+	726	-1327	Solyc06g075770.1
peaks5675	SL3.0ch03	7246582	7246990	+	726	-2703	Solyc03g043700.3
peaks14831	SL3.0ch08	57215252	57215647	+	721	-1230	Solyc08g068060.3
peaks13396	SL3.0ch07	61089371	61089794	+	718	-533	Solyc07g052470.3
peaks6852	SL3.0ch03	67118705	67119135	+	716	-41	Solyc03g116130.2
peaks9035	SL3.0ch04	64727104	64727558	+	712	-1511	Solyc04g080470.3
peaks18996	SL3.0ch11	13418521	13418717	+	709	86	Solyc11g021290.2
peaks16187	SL3.0ch09	35490939	35491189	+	709	-491	Solyc09g050020.2
peaks718	SL3.0ch01	55571617	55572063	+	708	96	Solyc01g056670.1
peaks14429	SL3.0ch08	15189751	15190186	+	704	-29	Solyc08g048080.1
peaks2419	SL3.0ch01	93652942	93653362	+	704	-860	Solyc01g105670.3
peaks19933	SL3.0ch12	2446678	2447113	+	698	-981	Solyc12g009130.2
peaks16999	SL3.0ch10	280833	281248	+	697	-1978	Solyc10g005380.3
peaks10227	SL3.0ch05	61579854	61580277	+	693	-1289	Solyc05g050570.3
peaks20834	SL3.0ch12	67534917	67535330	+	692	-1488	Solyc12g099390.2
peaks17329	SL3.0ch10	6153702	6154005	+	687	-514	Solyc10g017950.2
peaks10068	SL3.0ch05	34102428	34102647	+	686	-1810	Solyc05g025580.1
peaks2996	SL3.0ch02	14184592	14184939	+	685	-2804	Solyc02g011990.1
peaks13259	SL3.0ch07	58515910	58516331	+	683	-372	Solyc07g045280.2
peaks19789	SL3.0ch12	630188	630504	+	680	-783	Solyc12g006030.2
peaks11019	SL3.0ch06	25797482	25797926	+	674	-1486	Solyc06g036230.3
peaks19793	SL3.0ch12	663049	663500	+	671	-648	Solyc12g006090.1
peaks17325	SL3.0ch10	6149258	6149754	+	668	-275	Solyc10g017920.1
peaks19217	SL3.0ch11	45699418	45700126	+	666	-2500	Solyc11g056510.1
peaks15050	SL3.0ch08	60679746	60680102	+	665	-968	Solyc08g076620.1
peaks9136	SL3.0ch04	65433466	65433956	+	657	-226	Solyc04g081310.3
peaks13688	SL3.0ch07	64426492	64426963	+	656	-392	Solyc07g056470.3
peaks8562	SL3.0ch04	60361749	60362417	+	655	-330	Solyc04g074280.1
peaks7930	SL3.0ch04	6108008	6108486	+	653	-1329	Solyc04g015810.1
peaks5287	SL3.0ch03	1058448	1058932	+	652	-1037	Solyc03g006470.3
peaks17008	SL3.0ch10	420159	420661	+	651	-1178	Solyc10g005510.3
peaks12381	SL3.0ch06	48611362	48611777	+	649	-191	Solyc06g082970.3
peaks5547	SL3.0ch03	4327461	4328196	+	649	-245	Solyc03g031820.3
peaks16105	SL3.0ch09	11299011	11300232	+	647	-55	Solyc09g015870.3
peaks18991	SL3.0ch11	13405189	13405480	+	645	86	Solyc11g021190.1
peaks2238	SL3.0ch01	92030036	92030527	+	645	-12	Solyc01g103580.3
peaks15337	SL3.0ch08	63631206	63631726	+	644	-2568	Solyc08g080180.1
peaks5937	SL3.0ch03	53097046	53097473	+	639	-64	Solyc03g079850.3
peaks16878	SL3.0ch09	71172114	71172399	+	635	-608	Solyc09g091410.1
peaks5885	SL3.0ch03	45557388	45557686	+	634	-470	Solyc03g013615.1
peaks11423	SL3.0ch06	39231443	39231841	+	630	-279	Solyc06g061090.3
peaks2759	SL3.0ch01	96904590	96905031	+	623	-1329	Solyc01g110270.3
peaks19210	SL3.0ch11	45644112	45644783	+	621	9	Solyc11g056400.2
peaks7242	SL3.0ch03	70373396	70374182	+	620	-315	Solyc03g120520.2
peaks18660	SL3.0ch11	3567584	3568096	+	609	-1525	Solyc11g010510.2
peaks13563	SL3.0ch07	62994973	62995425	+	606	-1951	Solyc07g054590.1
peaks1245	SL3.0ch01	81981307	81983050	+	604	9	Solyc01g087170.3
peaks6586	SL3.0ch03	64958589	64959067	+	604	-1210	Solyc03g113300.3
peaks19213	SL3.0ch11	45668956	45669498	+	601	-385	Solyc11g056460.1
peaks18102	SL3.0ch10	62969828	62970304	+	597	-161	Solyc10g081900.2
peaks16995	SL3.0ch10	255852	256216	+	593	-746	Solyc10g005340.3
peaks16855	SL3.0ch09	70717386	70717949	+	592	-7	Solyc09g090840.3
peaks12436	SL3.0ch06	49077485	49077955	+	592	-1717	Solyc06g083690.3
peaks9309	SL3.0ch05	419411	419901	+	584	-82	Solyc05g005590.3
peaks15672	SL3.0ch09	998764	999279	+	577	-452	Solyc09g007430.1
peaks13520	SL3.0ch07	62644736	62645227	+	573	-633	Solyc07g054145.1
peaks16054	SL3.0ch09	6147229	6148895	+	572	-18	Solyc09g014520.3
peaks5535	SL3.0ch03	4129587	4129984	+	572	-184	Solyc03g031640.1
peaks5431	SL3.0ch03	2640387	2641488	+	572	-300	Solyc03g025160.3
peaks9688	SL3.0ch05	5054091	5054467	+	571	-246	Solyc05g011820.2
peaks11882	SL3.0ch06	44181403	44182496	+	571	-384	Solyc06g071530.3
peaks5813	SL3.0ch03	25917526	25917788	+	570	-993	Solyc03g058300.1
peaks12263	SL3.0ch06	47658345	47658742	+	566	-8	Solyc06g076480.3
peaks75	SL3.0ch00	11315098	11315548	+	566	-570	Solyc00g025290.1
peaks15822	SL3.0ch09	2478508	2478888	+	561	-2182	Solyc09g009140.3
peaks443	SL3.0ch01	3214223	3214647	+	549	-1214	Solyc01g009250.3
peaks18241	SL3.0ch10	64402935	64403629	+	548	-218	Solyc10g084920.2
peaks6650	SL3.0ch03	65483863	65484255	+	548	-2941	Solyc03g113950.3
peaks19142	SL3.0ch11	38185576	38185967	+	537	-768	Solyc11g040280.2
peaks2265	SL3.0ch01	92327327	92327836	+	537	-860	Solyc01g103950.3
peaks16870	SL3.0ch09	70939556	70940012	+	535	88	Solyc09g091100.3
peaks19180	SL3.0ch11	45455139	45456113	+	529	-2280	Solyc11g039390.1
peaks14	SL3.0ch00	6649825	6650172	+	526	41	Solyc00g007550.1
peaks16190	SL3.0ch09	35495281	35495698	+	524	-1052	Solyc09g050050.1
peaks11919	SL3.0ch06	44470903	44471326	+	521	-772	Solyc06g071960.3
peaks10760	SL3.0ch06	1574983	1575465	+	521	-2189	Solyc06g007580.1
peaks20314	SL3.0ch12	44510135	44510637	+	518	-319	Solyc12g035860.1
peaks14181	SL3.0ch08	937826	938191	+	508	50	Solyc08g006256.1
peaks484	SL3.0ch01	4344187	4344613	+	507	-2037	Solyc01g009870.3
peaks10181	SL3.0ch05	59948143	59948613	+	505	-2524	Solyc05g047590.3
peaks20531	SL3.0ch12	63261756	63261975	+	502	-520	Solyc12g056350.2
peaks9693	SL3.0ch05	5074242	5074730	+	499	-425	Solyc05g011840.3
peaks14862	SL3.0ch08	57710246	57710665	+	499	-2860	Solyc08g068500.2
peaks15772	SL3.0ch09	2060199	2060624	+	494	-2840	Solyc09g008590.3
peaks19061	SL3.0ch11	26478872	26479381	+	489	61	Solyc11g033270.2
peaks19048	SL3.0ch11	22056510	22056836	+	489	23	Solyc11g030570.1
peaks2992	SL3.0ch02	14140986	14141712	+	487	-294	Solyc02g011810.2
peaks5545	SL3.0ch03	4305225	4305713	+	486	-1862	Solyc03g031790.1
peaks9672	SL3.0ch05	4653806	4657733	+	483	-130	Solyc05g010420.2
peaks16673	SL3.0ch09	68116279	68116720	+	479	-2531	Solyc09g076010.3
peaks19177	SL3.0ch11	44142522	44142714	+	475	44	Solyc11g039530.1
peaks20851	SL3.0ch12	67804955	67805350	+	473	-133	Solyc12g099840.1
peaks10037	SL3.0ch05	28307156	28307433	+	470	-381	Solyc05g023610.1
peaks9694	SL3.0ch05	5093374	5093701	+	458	-1161	Solyc05g011880.2
peaks13874	SL3.0ch07	66212952	66213272	+	454	75	Solyc07g063680.3
peaks14407	SL3.0ch08	10905238	10905576	+	454	-11	Solyc08g036615.1
peaks9273	SL3.0ch05	124877	125077	+	454	-2079	Solyc05g005130.2
peaks6470	SL3.0ch03	63737176	63737488	+	450	-1766	Solyc03g111610.3
peaks11638	SL3.0ch06	41994378	41994863	+	442	-98	Solyc06g066640.3
peaks20652	SL3.0ch12	65212512	65217060	+	431	-452	Solyc12g089110.1
peaks11409	SL3.0ch06	39115534	39115984	+	426	-964	Solyc06g061010.3
peaks7231	SL3.0ch03	70293373	70293841	+	401	-979	Solyc03g120390.3
peaks5896	SL3.0ch03	50329138	50329354	+	400	-53	Solyc03g078005.1
peaks18528	SL3.0ch11	2196233	2196859	+	399	-1798	Solyc11g007990.2
peaks20251	SL3.0ch12	26171365	26171721	+	395	-215	Solyc12g027753.1
peaks5878	SL3.0ch03	39610182	39610485	+	394	-182	Solyc03g064040.1
peaks2504	SL3.0ch01	94550326	94551311	+	388	-266	Solyc01g106960.2
peaks13025	SL3.0ch07	51557431	51557893	+	388	-663	Solyc07g040980.3
peaks13987	SL3.0ch07	67114803	67117470	+	381	76	Solyc07g065070.1
peaks3363	SL3.0ch02	37763230	37763654	+	379	-1206	Solyc02g066940.3
peaks77	SL3.0ch00	11318854	11319050	+	369	-1689	Solyc00g025300.1
peaks14276	SL3.0ch08	2442523	2442851	+	368	-700	Solyc08g007940.3
peaks1283	SL3.0ch01	82681873	82682092	+	364	-1603	Solyc01g087960.2
peaks6651	SL3.0ch03	65486672	65486997	+	353	-166	Solyc03g113950.3
peaks16567	SL3.0ch09	67066663	67067092	+	353	-1755	Solyc09g074810.3
peaks11894	SL3.0ch06	44332275	44332723	+	351	8	Solyc06g071725.1
peaks19703	SL3.0ch11	56249700	56250166	+	351	-61	Solyc11g072730.2
peaks15320	SL3.0ch08	63555481	63556073	+	344	-1465	Solyc08g080100.3
peaks20525	SL3.0ch12	63181111	63181409	+	343	84	Solyc12g056280.2
peaks17326	SL3.0ch10	6150319	6150512	+	343	-1025	Solyc10g017930.1
peaks16920	SL3.0ch09	71684336	71685345	+	336	-612	Solyc09g092030.3
peaks18984	SL3.0ch11	13391785	13391981	+	332	-427	Solyc11g021130.1
peaks12737	SL3.0ch07	2951939	2952318	+	332	-845	Solyc07g008210.3
peaks5095	SL3.0ch02	54789150	54789725	+	331	-727	Solyc02g093210.3
peaks20620	SL3.0ch12	64866309	64866548	+	325	-940	Solyc12g088580.1
peaks17181	SL3.0ch10	2613747	2614249	+	322	-268	Solyc10g008500.3
peaks10235	SL3.0ch05	61847738	61847949	+	319	-137	Solyc05g050820.3
peaks8012	SL3.0ch04	12548374	12548783	+	318	-340	Solyc04g039770.2
peaks11955	SL3.0ch06	44830437	44830977	+	318	-480	Solyc06g072445.1
peaks16019	SL3.0ch09	5526924	5527235	+	318	-1810	Solyc09g013120.3
peaks5811	SL3.0ch03	25651581	25651993	+	316	13	Solyc03g058210.2
peaks11460	SL3.0ch06	39596848	39597275	+	313	-799	Solyc06g062570.1
peaks11956	SL3.0ch06	44835223	44835710	+	311	-661	Solyc06g072455.1
peaks2659	SL3.0ch01	96070951	96071611	+	309	-1982	Solyc01g109120.3
peaks13841	SL3.0ch07	65977892	65978175	+	308	-2299	Solyc07g063360.1
peaks2989	SL3.0ch02	14134307	14134688	+	303	-97	Solyc02g011740.1
peaks3283	SL3.0ch02	36424542	36425050	+	298	-1228	Solyc02g064760.2
peaks16207	SL3.0ch09	46117428	46117732	+	292	-36	Solyc09g055840.1
peaks20290	SL3.0ch12	37830104	37830297	+	290	-505	Solyc12g033060.1
peaks18985	SL3.0ch11	13392519	13392799	+	288	87	Solyc11g021140.1
peaks12217	SL3.0ch06	47281094	47281403	+	288	-663	Solyc06g075910.1
peaks11337	SL3.0ch06	38222591	38222883	+	287	-1782	Solyc06g060140.3
peaks10142	SL3.0ch05	57558517	57558722	+	286	-2644	Solyc05g044510.2
peaks19052	SL3.0ch11	23587175	23587858	+	283	-262	Solyc11g030903.1
peaks3225	SL3.0ch02	35446129	35446483	+	283	-745	Solyc02g062950.3
peaks15807	SL3.0ch09	2408089	2408563	+	278	69	Solyc09g009080.3
peaks17473	SL3.0ch10	35863097	35863293	+	273	92	Solyc10g045750.1
peaks3648	SL3.0ch02	41094091	41095155	+	272	-14	Solyc02g071020.3
peaks12312	SL3.0ch06	48005180	48005541	+	272	-800	Solyc06g082010.3
peaks19095	SL3.0ch11	32645548	32645972	+	272	-1829	Solyc11g044630.1
peaks5366	SL3.0ch03	2016671	2017165	+	271	-707	Solyc03g007460.2
peaks10891	SL3.0ch06	5299510	5299791	+	259	-303	Solyc06g010180.1
peaks622	SL3.0ch01	23858614	23858868	+	258	-750	Solyc01g017360.2
peaks16206	SL3.0ch09	45628426	45628830	+	254	-100	Solyc09g055810.1
peaks17323	SL3.0ch10	6146613	6146975	+	254	-235	Solyc10g017900.1
peaks13141	SL3.0ch07	56018519	56019183	+	254	-1177	Solyc07g042540.3
peaks11550	SL3.0ch06	40767099	40767620	+	250	-2454	Solyc06g065190.1
peaks10282	SL3.0ch05	62661373	62661801	+	249	-154	Solyc05g051460.3
peaks214	SL3.0ch00	19854887	19855523	+	247	-152	Solyc00g280110.2
peaks10293	SL3.0ch05	62816604	62817103	+	241	-1660	Solyc05g051583.1
peaks2585	SL3.0ch01	95187880	95188264	+	241	-2995	Solyc01g107900.3
peaks172	SL3.0ch00	16570214	16570483	+	240	-1	Solyc00g153980.1
peaks19959	SL3.0ch12	2915526	2916366	+	233	-1535	Solyc12g009640.1
peaks14179	SL3.0ch08	931347	931640	+	231	-1421	Solyc08g006251.1
peaks10980	SL3.0ch06	24673725	24674335	+	227	-1872	Solyc06g035560.2
peaks12694	SL3.0ch07	2365840	2366237	+	225	-2650	Solyc07g007710.3
peaks1713	SL3.0ch01	87187735	87187983	+	223	-1772	Solyc01g096220.3
peaks16804	SL3.0ch09	70182484	70182907	+	222	-3	Solyc09g090170.1
peaks4736	SL3.0ch02	52040895	52041249	+	221	-1504	Solyc02g089650.3
peaks20756	SL3.0ch12	66617231	66617531	+	218	76	Solyc12g096910.1
peaks19997	SL3.0ch12	3309217	3309538	+	218	-1703	Solyc12g010190.1
peaks17118	SL3.0ch10	1620257	1621200	+	214	-89	Solyc10g007190.2
peaks4348	SL3.0ch02	48679908	48680429	+	213	-395	Solyc02g085005.1
peaks14380	SL3.0ch08	7143507	7143896	+	211	-1690	Solyc08g016270.2
peaks3591	SL3.0ch02	40323966	40324708	+	211	-1952	Solyc02g069965.1
peaks17545	SL3.0ch10	46230387	46231217	+	208	25	Solyc10g049640.2
peaks12355	SL3.0ch06	48377599	48377974	+	208	-56	Solyc06g082535.1
peaks1355	SL3.0ch01	83420283	83420713	+	207	-242	Solyc01g088820.2
peaks16621	SL3.0ch09	67589673	67590309	+	206	-2250	Solyc09g075460.3
peaks20076	SL3.0ch12	4411990	4412482	+	203	-415	Solyc12g013570.2
peaks17367	SL3.0ch10	11170100	11170563	+	202	-396	Solyc10g019000.2
peaks19869	SL3.0ch12	1628753	1629281	+	200	-664	Solyc12g007205.1
peaks8152	SL3.0ch04	49136539	49136816	+	200	-2655	Solyc04g050980.1
peaks4864	SL3.0ch02	53151084	53151353	+	199	-1474	Solyc02g091090.3
peaks12803	SL3.0ch07	4281733	4282009	+	199	-2582	Solyc07g009240.2
peaks9499	SL3.0ch05	2629882	2630193	+	197	-413	Solyc05g008235.1
peaks18781	SL3.0ch11	5174491	5174979	+	194	-2787	Solyc11g012320.2
peaks14516	SL3.0ch08	39212620	39212881	+	191	-240	Solyc08g028915.1
peaks8686	SL3.0ch04	61665255	61665638	+	190	-143	Solyc04g076700.3
peaks246	SL3.0ch01	308181	308506	+	189	-747	Solyc01g005440.3
peaks11129	SL3.0ch06	33414413	33414712	+	189	-2196	Solyc06g050610.2
peaks6677	SL3.0ch03	65660367	65660835	+	188	-331	Solyc03g114160.1
peaks11963	SL3.0ch06	44922278	44922834	+	187	-60	Solyc06g072610.3
peaks573	SL3.0ch01	8648977	8649351	+	187	-809	Solyc01g011350.3
peaks598	SL3.0ch01	16536084	16536917	+	185	84	Solyc01g015020.3
peaks9517	SL3.0ch05	2805106	2806017	+	183	-322	Solyc05g008450.3
peaks10345	SL3.0ch05	63635083	63635484	+	182	-1891	Solyc05g052570.3
peaks10170	SL3.0ch05	59743285	59743553	+	180	-23	Solyc05g047440.1
peaks18515	SL3.0ch11	2041597	2042064	+	179	-810	Solyc11g007820.1
peaks13949	SL3.0ch07	66869808	66870311	+	177	-682	Solyc07g064700.3
peaks11942	SL3.0ch06	44630888	44631240	+	174	-640	Solyc06g072180.1
peaks17435	SL3.0ch10	26757439	26757671	+	174	-2758	Solyc10g044543.1
peaks16501	SL3.0ch09	66066711	66067211	+	172	-119	Solyc09g072970.3
peaks12334	SL3.0ch06	48185885	48187341	+	172	-1097	Solyc06g082230.3
peaks19285	SL3.0ch11	50663589	50664412	+	171	-169	Solyc11g065070.2
peaks1405	SL3.0ch01	84016447	84016772	+	171	-2035	Solyc01g090460.3
peaks19556	SL3.0ch11	54324157	54324409	+	169	-2298	Solyc11g069450.1
peaks12435	SL3.0ch06	49066159	49066636	+	168	-2137	Solyc06g083680.3
peaks15085	SL3.0ch08	60989891	60990793	+	167	-124	Solyc08g076930.1
peaks5485	SL3.0ch03	3256092	3256477	+	167	-371	Solyc03g025830.3
peaks15416	SL3.0ch08	64499169	64500202	+	166	26	Solyc08g081310.3
peaks5372	SL3.0ch03	2083454	2084344	+	164	-77	Solyc03g007510.3
peaks20291	SL3.0ch12	37831339	37831557	+	162	-291	Solyc12g033070.1
peaks8498	SL3.0ch04	59843143	59845487	+	162	-366	Solyc04g072785.1
peaks20391	SL3.0ch12	58032204	58032755	+	160	-56	Solyc12g042077.1
peaks7014	SL3.0ch03	68496627	68497156	+	160	-79	Solyc03g118020.3
peaks2395	SL3.0ch01	93358700	93359117	+	159	-193	Solyc01g105230.3
peaks8010	SL3.0ch04	12539449	12539849	+	159	-785	Solyc04g039810.1
peaks11462	SL3.0ch06	39626760	39627452	+	159	-2519	Solyc06g062590.3
peaks19500	SL3.0ch11	53675699	53676169	+	158	-586	Solyc11g068750.2
peaks5033	SL3.0ch02	54398987	54399645	+	156	10	Solyc02g092790.3
peaks10458	SL3.0ch05	64716843	64717259	+	156	-70	Solyc05g053835.1
peaks7633	SL3.0ch04	1981000	1981431	+	156	-119	Solyc04g008295.1
peaks4992	SL3.0ch02	54067298	54067762	+	156	-145	Solyc02g092330.3
peaks13408	SL3.0ch07	61448105	61448452	+	156	-704	Solyc07g052920.3
peaks3434	SL3.0ch02	38553240	38553691	+	156	-1745	Solyc02g067890.3
peaks16718	SL3.0ch09	68835799	68836414	+	154	72	Solyc09g082690.3
peaks12413	SL3.0ch06	48907929	48908570	+	154	-133	Solyc06g083465.1
peaks15405	SL3.0ch08	64383310	64386161	+	154	-714	Solyc08g081195.1
peaks9839	SL3.0ch05	7505721	7506314	+	154	-1667	Solyc05g014000.3
peaks4632	SL3.0ch02	51319684	51320360	+	153	-57	Solyc02g088690.3
peaks18228	SL3.0ch10	64184210	64184632	+	153	-80	Solyc10g084600.2
peaks16826	SL3.0ch09	70383256	70384509	+	153	-386	Solyc09g090380.1
peaks9317	SL3.0ch05	524710	525286	+	152	-1757	Solyc05g005710.3
peaks4167	SL3.0ch02	47057392	47057738	+	152	-2048	Solyc02g082850.3
peaks4868	SL3.0ch02	53180028	53180949	+	151	-361	Solyc02g091120.3
peaks3404	SL3.0ch02	38177876	38178240	+	151	-1006	Solyc02g067420.3
peaks3744	SL3.0ch02	42153894	42154602	+	149	-155	Solyc02g072300.3
peaks11207	SL3.0ch06	35696568	35697145	+	149	-604	Solyc06g051940.3
peaks9611	SL3.0ch05	3767279	3767611	+	148	-193	Solyc05g009560.3
peaks13411	SL3.0ch07	61467160	61467665	+	148	-575	Solyc07g052940.3
peaks7561	SL3.0ch04	1144822	1145593	+	147	1	Solyc04g007470.3
peaks8525	SL3.0ch04	60153923	60154849	+	147	-2065	Solyc04g074050.3
peaks18848	SL3.0ch11	6067195	6067711	+	146	48	Solyc11g013180.2
peaks422	SL3.0ch01	2924030	2924389	+	146	39	Solyc01g008970.3
peaks18075	SL3.0ch10	62644287	62644893	+	146	-79	Solyc10g081460.2
peaks7637	SL3.0ch04	1992650	1993045	+	146	-1172	Solyc04g008330.1
peaks10391	SL3.0ch05	64002337	64003397	+	145	-61	Solyc05g052980.3
peaks5419	SL3.0ch03	2468799	2472232	+	145	-202	Solyc03g007995.1
peaks16788	SL3.0ch09	70017948	70018544	+	144	-715	Solyc09g089930.2
peaks20096	SL3.0ch12	4858669	4859030	+	144	-2280	Solyc12g014040.1
peaks340	SL3.0ch01	1657084	1657616	+	143	90	Solyc01g007100.3
peaks4560	SL3.0ch02	50763071	50766968	+	143	-101	Solyc02g087860.3
peaks11242	SL3.0ch06	36140443	36140728	+	143	-1760	Solyc06g053310.3
peaks18009	SL3.0ch10	62034513	62035197	+	142	-207	Solyc10g080690.2
peaks18947	SL3.0ch11	10155579	10155862	+	142	-258	Solyc11g020090.1
peaks2681	SL3.0ch01	96267986	96268530	+	142	-1433	Solyc01g109380.3
peaks7636	SL3.0ch04	1991674	1992437	+	142	-1964	Solyc04g008330.1
peaks9061	SL3.0ch04	64930288	64932150	+	141	-212	Solyc04g080740.1
peaks6572	SL3.0ch03	64800928	64801290	+	141	-1279	Solyc03g113010.2
peaks15958	SL3.0ch09	4493458	4493724	+	141	-1607	Solyc09g011130.1
peaks19782	SL3.0ch12	536011	536422	+	140	-11	Solyc12g005900.2
peaks12352	SL3.0ch06	48371081	48371386	+	140	-119	Solyc06g082530.2
peaks14808	SL3.0ch08	56623590	56624168	+	140	-2251	Solyc08g067550.1
peaks6243	SL3.0ch03	60423521	60424321	+	138	-16	Solyc03g096670.3
peaks5046	SL3.0ch02	54452793	54453275	+	138	-160	Solyc02g092840.1
peaks5506	SL3.0ch03	3617415	3617864	+	138	-1161	Solyc03g026190.3
peaks5509	SL3.0ch03	3653631	3654019	+	138	-1968	Solyc03g026220.3
peaks2715	SL3.0ch01	96508825	96509688	+	137	-13	Solyc01g109700.3
peaks17968	SL3.0ch10	61735093	61735579	+	137	-33	Solyc10g080310.2
peaks13742	SL3.0ch07	65206141	65206687	+	136	15	Solyc07g062310.3
peaks2092	SL3.0ch01	90739298	90740198	+	136	-748	Solyc01g100990.3
peaks15779	SL3.0ch09	2121674	2122079	+	136	-2027	Solyc09g008670.3
peaks13993	SL3.0ch07	67149441	67149888	+	135	35	Solyc07g065120.3
peaks15506	SL3.0ch08	65358750	65359192	+	135	-133	Solyc08g082430.3
peaks19692	SL3.0ch11	56071500	56072168	+	135	-514	Solyc11g072600.2
peaks5337	SL3.0ch03	1791440	1791843	+	134	-726	Solyc03g007230.3
peaks14855	SL3.0ch08	57513911	57514248	+	133	58	Solyc08g068350.3
peaks11132	SL3.0ch06	33555530	33555976	+	133	-175	Solyc06g050700.3
peaks11066	SL3.0ch06	31503492	31503766	+	133	-1651	Solyc06g048633.1
peaks4996	SL3.0ch02	54105921	54106280	+	132	41	Solyc02g092380.3
peaks8433	SL3.0ch04	58978026	58978426	+	132	-13	Solyc04g071880.3
peaks12198	SL3.0ch06	47102818	47103269	+	132	-31	Solyc06g075580.3
peaks7036	SL3.0ch03	68699437	68700253	+	132	-85	Solyc03g118290.3
peaks2599	SL3.0ch01	95351752	95352259	+	132	-126	Solyc01g108100.3
peaks17427	SL3.0ch10	26443859	26444342	+	132	-303	Solyc10g044470.2
peaks15883	SL3.0ch09	3554766	3555125	+	132	-978	Solyc09g010180.3
peaks10810	SL3.0ch06	2491101	2491338	+	132	-1480	Solyc06g008580.3
peaks5351	SL3.0ch03	1873613	1874017	+	131	5	Solyc03g007320.3
peaks20452	SL3.0ch12	60572099	60572567	+	131	0	Solyc12g044600.3
peaks10592	SL3.0ch05	66244219	66245832	+	131	-85	Solyc05g056000.3
peaks17600	SL3.0ch10	51186030	51186411	+	131	-140	Solyc10g050970.1
peaks10825	SL3.0ch06	2700318	2700637	+	131	-350	Solyc06g008770.2
peaks2735	SL3.0ch01	96647543	96647962	+	131	-1957	Solyc01g109890.3
peaks7139	SL3.0ch03	69585491	69586255	+	130	-32	Solyc03g119520.3
peaks15218	SL3.0ch08	62429686	62430532	+	130	-118	Solyc08g078530.3
peaks15417	SL3.0ch08	64501152	64501852	+	130	-1791	Solyc08g081310.3
peaks12637	SL3.0ch07	1694174	1694847	+	129	72	Solyc07g006830.3
peaks13602	SL3.0ch07	63451808	63452081	+	129	0	Solyc07g055210.3
peaks17544	SL3.0ch10	46218815	46219166	+	129	-149	Solyc10g049630.2
peaks17599	SL3.0ch10	51184727	51185053	+	129	-187	Solyc10g050960.2
peaks2406	SL3.0ch01	93481594	93481865	+	129	-366	Solyc01g105410.3
peaks18178	SL3.0ch10	63572650	63573254	+	129	-756	Solyc10g083670.2
peaks6295	SL3.0ch03	60998690	60999144	+	129	-1641	Solyc03g097260.3
peaks1418	SL3.0ch01	84142098	84142445	+	128	81	Solyc01g090590.3
peaks17541	SL3.0ch10	46194261	46194879	+	128	-24	Solyc10g049620.2
peaks11974	SL3.0ch06	44975988	44977025	+	128	-46	Solyc06g072700.3
peaks20370	SL3.0ch12	53184169	53184627	+	128	-1401	Solyc12g039100.1
peaks18328	SL3.0ch10	65285021	65285226	+	128	-2371	Solyc10g086280.2
peaks7156	SL3.0ch03	69666660	69667147	+	128	-2903	Solyc03g119610.1
peaks10457	SL3.0ch05	64705166	64706249	+	127	1	Solyc05g053820.3
peaks18353	SL3.0ch10	65476306	65476786	+	127	-752	Solyc10g086560.2
peaks2805	SL3.0ch01	97171749	97172472	+	127	-1735	Solyc01g110610.3
peaks2736	SL3.0ch01	96667603	96667906	+	126	-67	Solyc01g109910.3
peaks8575	SL3.0ch04	60506520	60507432	+	126	-565	Solyc04g074410.2
peaks14588	SL3.0ch08	49268973	49269342	+	126	-1851	Solyc08g061610.3
peaks17223	SL3.0ch10	3119569	3120768	+	125	-214	Solyc10g009120.2
peaks7927	SL3.0ch04	6040192	6040593	+	124	2	Solyc04g015750.3
peaks689	SL3.0ch01	43154860	43155269	+	124	-20	Solyc01g044340.3
peaks9074	SL3.0ch04	64983018	64983788	+	124	-21	Solyc04g080820.2
peaks13624	SL3.0ch07	63944334	63944648	+	124	-34	Solyc07g055910.3
peaks12395	SL3.0ch06	48770234	48770819	+	124	-47	Solyc06g083210.3
peaks16585	SL3.0ch09	67321465	67321978	+	124	-773	Solyc09g075080.3
peaks10080	SL3.0ch05	37522803	37523286	+	123	53	Solyc05g025900.3
peaks3425	SL3.0ch02	38491436	38492036	+	123	-528	Solyc02g067810.1
peaks3976	SL3.0ch02	44790553	44790948	+	123	-1097	Solyc02g079790.3
peaks14597	SL3.0ch08	49940314	49940872	+	123	-1153	Solyc08g061910.3
peaks18123	SL3.0ch10	63173317	63173580	+	123	-1695	Solyc10g083180.2
peaks20426	SL3.0ch12	59924492	59924810	+	123	-1827	Solyc12g044195.1
peaks3350	SL3.0ch02	37456344	37456738	+	123	-2557	Solyc02g065730.2
peaks4690	SL3.0ch02	51711952	51712671	+	122	48	Solyc02g089200.3
peaks20634	SL3.0ch12	64957301	64957848	+	122	-127	Solyc12g088720.2
peaks18310	SL3.0ch10	65121384	65122073	+	122	-771	Solyc10g086000.2
peaks15220	SL3.0ch08	62455556	62455842	+	122	-1561	Solyc08g078540.3
peaks2100	SL3.0ch01	90794917	90796017	+	121	62	Solyc01g101060.3
peaks16011	SL3.0ch09	5208359	5208747	+	121	26	Solyc09g011930.3
peaks16881	SL3.0ch09	71183141	71183615	+	121	13	Solyc09g091430.3
peaks8746	SL3.0ch04	62470065	62470655	+	121	-73	Solyc04g077470.3
peaks17467	SL3.0ch10	33936029	33936464	+	121	-141	Solyc10g045457.1
peaks16454	SL3.0ch09	64485372	64485768	+	121	-1613	Solyc09g065990.3
peaks6565	SL3.0ch03	64716751	64717015	+	120	-2220	Solyc03g112950.3
peaks5356	SL3.0ch03	1920089	1920709	+	119	-52	Solyc03g007370.3
peaks9807	SL3.0ch05	6850564	6850850	+	119	-393	Solyc05g013570.3
peaks14738	SL3.0ch08	55432843	55433305	+	119	-645	Solyc08g066620.3
peaks15431	SL3.0ch08	64615723	64616002	+	119	-1279	Solyc08g081420.3
peaks11316	SL3.0ch06	37739301	37739802	+	119	-1853	Solyc06g059750.3
peaks18182	SL3.0ch10	63586241	63586778	+	119	-2833	Solyc10g083690.3
peaks14696	SL3.0ch08	54255308	54256297	+	118	97	Solyc08g065850.1
peaks10867	SL3.0ch06	3502000	3502535	+	118	19	Solyc06g009520.3
peaks7951	SL3.0ch04	7057322	7057626	+	118	12	Solyc04g016260.3
peaks9314	SL3.0ch05	491316	491538	+	118	-1978	Solyc05g005650.2
peaks17390	SL3.0ch10	19819709	19819968	+	118	-2110	Solyc10g038130.2
peaks19141	SL3.0ch11	38155516	38156077	+	117	79	Solyc11g040305.1
peaks1321	SL3.0ch01	83177000	83177449	+	117	-31	Solyc01g088530.2
peaks15448	SL3.0ch08	64818541	64819481	+	117	-526	Solyc08g081710.3
peaks15197	SL3.0ch08	62227914	62228178	+	117	-2647	Solyc08g078300.3
peaks12484	SL3.0ch06	49553377	49553660	+	116	94	Solyc06g084370.1
peaks1624	SL3.0ch01	86373853	86374210	+	116	-103	Solyc01g095100.3
peaks18294	SL3.0ch10	65007654	65008600	+	116	-112	Solyc10g085800.2
peaks13578	SL3.0ch07	63106622	63107034	+	116	-141	Solyc07g054760.1
peaks20837	SL3.0ch12	67587488	67588103	+	116	-316	Solyc12g099460.1
peaks5434	SL3.0ch03	2653655	2654165	+	116	-387	Solyc03g025170.1
peaks2594	SL3.0ch01	95295195	95296494	+	116	-513	Solyc01g108020.3
peaks9031	SL3.0ch04	64673762	64674131	+	116	-709	Solyc04g080390.3
peaks10428	SL3.0ch05	64357759	64358008	+	116	-1845	Solyc05g053410.3
peaks12559	SL3.0ch07	607673	609161	+	115	-10	Solyc07g005765.1
peaks10999	SL3.0ch06	25420872	25421102	+	115	-41	Solyc06g035970.3
peaks6335	SL3.0ch03	61519830	61520302	+	115	-139	Solyc03g097740.1
peaks20700	SL3.0ch12	66039555	66040992	+	115	-228	Solyc12g095950.1
peaks13658	SL3.0ch07	64214612	64215013	+	115	-246	Solyc07g056250.3
peaks5308	SL3.0ch03	1329590	1329886	+	115	-1913	Solyc03g006830.3
peaks13786	SL3.0ch07	65553178	65553522	+	115	-2665	Solyc07g062730.1
peaks2475	SL3.0ch01	94292876	94293185	+	114	65	Solyc01g106570.3
peaks1925	SL3.0ch01	89554651	89555895	+	114	-337	Solyc01g099405.1
peaks14564	SL3.0ch08	48325796	48326018	+	114	-1213	Solyc08g061240.2
peaks1907	SL3.0ch01	89335889	89336473	+	114	-1697	Solyc01g099140.3
peaks5379	SL3.0ch03	2115504	2115839	+	113	-177	Solyc03g007550.3
peaks3270	SL3.0ch02	36093641	36094781	+	113	-252	Solyc02g063450.3
peaks19642	SL3.0ch11	55522397	55524026	+	113	-531	Solyc11g071910.2
peaks19646	SL3.0ch11	55572855	55574192	+	113	-876	Solyc11g071960.2
peaks20435	SL3.0ch12	60080654	60080996	+	113	-1135	Solyc12g044240.2
peaks16366	SL3.0ch09	62528506	62529224	+	112	-18	Solyc09g064840.3
peaks6721	SL3.0ch03	66108531	66108914	+	112	-51	Solyc03g114720.3
peaks15063	SL3.0ch08	60803843	60804155	+	112	-112	Solyc08g076730.3
peaks18362	SL3.0ch10	65568800	65569099	+	112	-2885	Solyc10g086660.2
peaks7789	SL3.0ch04	3903570	3903924	+	111	40	Solyc04g011465.1
peaks4636	SL3.0ch02	51353173	51353587	+	111	-90	Solyc02g088730.2
peaks18636	SL3.0ch11	3359362	3359662	+	111	-1767	Solyc11g010270.2
peaks8995	SL3.0ch04	64368209	64368683	+	110	-36	Solyc04g079970.3
peaks17302	SL3.0ch10	5078039	5078460	+	110	-64	Solyc10g012430.3
peaks7331	SL3.0ch03	71117220	71117554	+	110	-1154	Solyc03g121540.3
peaks18125	SL3.0ch10	63187902	63188342	+	110	-1975	Solyc10g083200.2
peaks11705	SL3.0ch06	42598049	42598512	+	110	-1997	Solyc06g068540.3
peaks8814	SL3.0ch04	63088218	63089014	+	110	-2242	Solyc04g078200.3
peaks17224	SL3.0ch10	3121631	3122859	+	110	-2291	Solyc10g009120.2
peaks1212	SL3.0ch01	81639608	81640799	+	109	51	Solyc01g086820.3
peaks11408	SL3.0ch06	39114554	39114950	+	109	43	Solyc06g061010.3
peaks700	SL3.0ch01	45564458	45564829	+	109	-3	Solyc01g049650.3
peaks1459	SL3.0ch01	84505175	84505424	+	109	-15	Solyc01g090940.3
peaks5695	SL3.0ch03	7777075	7777566	+	109	-46	Solyc03g043960.3
peaks4198	SL3.0ch02	47353407	47353744	+	109	-90	Solyc02g083350.3
peaks14994	SL3.0ch08	60218687	60219673	+	109	-164	Solyc08g076030.3
peaks9083	SL3.0ch04	65097997	65098468	+	109	-176	Solyc04g080950.3
peaks18782	SL3.0ch11	5175820	5176194	+	109	-1515	Solyc11g012320.2
peaks5083	SL3.0ch02	54713291	54713613	+	109	-1600	Solyc02g093150.3
peaks17828	SL3.0ch10	60297593	60297951	+	109	-1753	Solyc10g078340.2
peaks4078	SL3.0ch02	45791822	45792045	+	109	-1892	Solyc02g081170.3
peaks2141	SL3.0ch01	91064388	91064719	+	109	-1996	Solyc01g102350.3
peaks13167	SL3.0ch07	56719065	56719594	+	109	-2775	Solyc07g043050.1
peaks1678	SL3.0ch01	86853432	86854177	+	108	78	Solyc01g095800.3
peaks9852	SL3.0ch05	7975977	7976302	+	108	25	Solyc05g014200.3
peaks18172	SL3.0ch10	63542055	63542490	+	108	-165	Solyc10g083630.2
peaks13909	SL3.0ch07	66569787	66570283	+	108	-641	Solyc07g064180.3
peaks6089	SL3.0ch03	54762593	54763062	+	108	-875	Solyc03g083440.3
peaks18778	SL3.0ch11	5147225	5147919	+	108	-914	Solyc11g012290.2
peaks297	SL3.0ch01	1026768	1027098	+	108	-1689	Solyc01g006410.3
peaks5427	SL3.0ch03	2628528	2629211	+	107	85	Solyc03g025150.3
peaks5898	SL3.0ch03	50403877	50404098	+	107	70	Solyc03g078030.1
peaks2698	SL3.0ch01	96396181	96396820	+	107	48	Solyc01g109570.3
peaks19528	SL3.0ch11	54053557	54053919	+	107	41	Solyc11g069160.2
peaks18405	SL3.0ch11	449215	449917	+	107	-39	Solyc11g005605.1
peaks13929	SL3.0ch07	66751179	66751972	+	107	-42	Solyc07g064500.3
peaks18933	SL3.0ch11	8967825	8968140	+	107	-53	Solyc11g018690.2
peaks6477	SL3.0ch03	63799733	63800133	+	107	-111	Solyc03g111670.3
peaks6895	SL3.0ch03	67485620	67485997	+	107	-177	Solyc03g116710.3
peaks14906	SL3.0ch08	58938583	58939055	+	107	-248	Solyc08g074660.1
peaks19859	SL3.0ch12	1542870	1543243	+	107	-1662	Solyc12g007100.2
peaks1141	SL3.0ch01	80067746	80068375	+	107	-2399	Solyc01g080890.2
peaks16162	SL3.0ch09	25800406	25800844	+	106	75	Solyc09g042770.3
peaks11666	SL3.0ch06	42226342	42226880	+	106	38	Solyc06g067940.3
peaks13232	SL3.0ch07	58020779	58021232	+	106	-1	Solyc07g044840.3
peaks8652	SL3.0ch04	61154653	61155000	+	106	-26	Solyc04g076110.3
peaks3774	SL3.0ch02	42479661	42480006	+	106	-948	Solyc02g076800.1
peaks3276	SL3.0ch02	36320310	36321689	+	106	-1660	Solyc02g064680.3
peaks13905	SL3.0ch07	66543527	66544091	+	106	-1699	Solyc07g064150.3
peaks9501	SL3.0ch05	2638438	2638638	+	106	-1935	Solyc05g008250.2
peaks1572	SL3.0ch01	85994217	85994713	+	106	-2696	Solyc01g094680.3
peaks9534	SL3.0ch05	3001607	3002764	+	105	-415	Solyc05g008770.3
peaks13407	SL3.0ch07	61429019	61429376	+	105	-695	Solyc07g052880.3
peaks8719	SL3.0ch04	62075350	62075686	+	105	-847	Solyc04g077020.3
peaks3117	SL3.0ch02	29739173	29740233	+	104	71	Solyc02g032800.1
peaks20288	SL3.0ch12	37774862	37775078	+	104	40	Solyc12g032960.1
peaks18284	SL3.0ch10	64807584	64808015	+	104	38	Solyc10g085570.3
peaks5172	SL3.0ch02	55402225	55402894	+	104	-28	Solyc02g094130.3
peaks7027	SL3.0ch03	68631580	68632327	+	104	-48	Solyc03g118225.1
peaks6764	SL3.0ch03	66295505	66296152	+	104	-100	Solyc03g114960.3
peaks12175	SL3.0ch06	46798350	46798773	+	104	-2129	Solyc06g075170.1
peaks20356	SL3.0ch12	51322521	51323205	+	104	-2573	Solyc12g038490.2
peaks1263	SL3.0ch01	82393489	82393805	+	104	-2588	Solyc01g087565.1
peaks16352	SL3.0ch09	61986182	61986572	+	103	29	Solyc09g064470.3
peaks15929	SL3.0ch09	4107462	4107999	+	103	-2	Solyc09g010820.3
peaks20637	SL3.0ch12	64962065	64962759	+	103	-819	Solyc12g088730.2
peaks8297	SL3.0ch04	55057344	55057762	+	103	-1438	Solyc04g057993.1
peaks7297	SL3.0ch03	70828348	70828634	+	102	55	Solyc03g121140.3
peaks5480	SL3.0ch03	3166291	3166714	+	102	-38	Solyc03g025730.3
peaks15076	SL3.0ch08	60913958	60914526	+	102	-70	Solyc08g076870.1
peaks7969	SL3.0ch04	7761795	7764331	+	102	-716	Solyc04g017685.1
peaks15622	SL3.0ch09	502283	502920	+	102	-1350	Solyc09g005730.3
peaks16353	SL3.0ch09	62030079	62030339	+	102	-2312	Solyc09g064520.3
peaks20501	SL3.0ch12	62791988	62792506	+	101	61	Solyc12g055840.2
peaks17301	SL3.0ch10	5059027	5059384	+	101	-23	Solyc10g012420.3
peaks16572	SL3.0ch09	67132013	67132370	+	101	-27	Solyc09g074900.3
peaks5345	SL3.0ch03	1828676	1829572	+	101	-94	Solyc03g007270.3
peaks2810	SL3.0ch01	97292199	97292500	+	101	-215	Solyc01g110870.3
peaks3021	SL3.0ch02	18462603	18463229	+	101	-234	Solyc02g014730.3
peaks12718	SL3.0ch07	2730613	2730917	+	101	-242	Solyc07g008020.3
peaks16867	SL3.0ch09	70857321	70858015	+	101	-302	Solyc09g091030.3
peaks19139	SL3.0ch11	38095765	38096083	+	101	-680	Solyc11g040330.2
peaks12696	SL3.0ch07	2375163	2375356	+	101	-771	Solyc07g007725.1
peaks15468	SL3.0ch08	64999571	64999899	+	101	-787	Solyc08g081960.2
peaks11929	SL3.0ch06	44541187	44541810	+	101	-997	Solyc06g072040.1
peaks10516	SL3.0ch05	65305713	65306131	+	101	-1469	Solyc05g054570.3
peaks18064	SL3.0ch10	62573863	62574261	+	101	-2053	Solyc10g081350.2
peaks1852	SL3.0ch01	88501233	88501601	+	100	70	Solyc01g097980.3
peaks6834	SL3.0ch03	66961913	66964339	+	100	47	Solyc03g115880.1
peaks13193	SL3.0ch07	57174586	57175173	+	100	28	Solyc07g043360.1
peaks19485	SL3.0ch11	53502464	53502858	+	100	3	Solyc11g068500.2
peaks16160	SL3.0ch09	25520612	25520987	+	100	-71	Solyc09g042740.3
peaks12586	SL3.0ch07	1041154	1041909	+	100	-94	Solyc07g006220.2
peaks16340	SL3.0ch09	61677875	61678256	+	100	-147	Solyc09g064270.3
peaks8418	SL3.0ch04	58742698	58743428	+	100	-570	Solyc04g071670.1
peaks17977	SL3.0ch10	61827134	61827761	+	100	-614	Solyc10g080420.2
peaks5075	SL3.0ch02	54689119	54690459	+	100	-883	Solyc02g093130.2
peaks14167	SL3.0ch08	705136	705910	+	100	-1288	Solyc08g005930.1
peaks19752	SL3.0ch12	192366	193115	+	100	-1498	Solyc12g005310.2
peaks3506	SL3.0ch02	39630417	39630726	+	100	-1994	Solyc02g069090.2
peaks4800	SL3.0ch02	52585325	52585640	+	99	7	Solyc02g090390.3
peaks19566	SL3.0ch11	54371389	54371826	+	99	-11	Solyc11g069480.2
peaks11085	SL3.0ch06	32114666	32115109	+	99	-121	Solyc06g048950.3
peaks8460	SL3.0ch04	59280859	59281357	+	99	-356	Solyc04g072180.2
peaks4053	SL3.0ch02	45549721	45550156	+	99	-891	Solyc02g080890.3
peaks19385	SL3.0ch11	52443348	52443650	+	99	-1730	Solyc11g066380.2
peaks18173	SL3.0ch10	63544238	63544497	+	99	-2260	Solyc10g083630.2
peaks18233	SL3.0ch10	64222012	64222268	+	98	41	Solyc10g084650.2
peaks18669	SL3.0ch11	3691122	3691417	+	98	12	Solyc11g010625.1
peaks5995	SL3.0ch03	53765568	53766039	+	98	-198	Solyc03g082395.1
peaks15564	SL3.0ch08	65744954	65745485	+	98	-221	Solyc08g083035.1
peaks4505	SL3.0ch02	50213099	50213475	+	98	-407	Solyc02g087030.1
peaks11499	SL3.0ch06	39960421	39960711	+	98	-635	Solyc06g063085.1
peaks20081	SL3.0ch12	4556977	4557275	+	98	-1654	Solyc12g013730.2
peaks4174	SL3.0ch02	47139703	47140260	+	98	-1966	Solyc02g083000.1
peaks239	SL3.0ch01	214004	214346	+	98	-2702	Solyc01g005300.3
peaks4496	SL3.0ch02	50151724	50152015	+	97	93	Solyc02g086920.2
peaks678	SL3.0ch01	40990856	40991341	+	97	43	Solyc01g028860.3
peaks5797	SL3.0ch03	23411651	23412164	+	97	-52	Solyc03g051920.3
peaks18779	SL3.0ch11	5148253	5148835	+	96	58	Solyc11g012290.2
peaks6350	SL3.0ch03	61792038	61792804	+	96	-13	Solyc03g098000.3
peaks1296	SL3.0ch01	82835092	82835690	+	96	-28	Solyc01g088100.3
peaks20041	SL3.0ch12	3807297	3807745	+	96	-52	Solyc12g010900.1
peaks1139	SL3.0ch01	80004836	80005182	+	96	-120	Solyc01g080850.3
peaks13691	SL3.0ch07	64493643	64494243	+	96	-185	Solyc07g056570.1
peaks2943	SL3.0ch01	98166860	98167736	+	96	-372	Solyc01g112190.3
peaks1264	SL3.0ch01	82395629	82396036	+	96	-403	Solyc01g087565.1
peaks19700	SL3.0ch11	56196934	56197964	+	96	-698	Solyc11g072700.1
peaks6260	SL3.0ch03	60647368	60647709	+	96	-965	Solyc03g096840.3
peaks3033	SL3.0ch02	22718817	22719173	+	96	-2052	Solyc02g021230.3
peaks13982	SL3.0ch07	67095736	67096017	+	95	99	Solyc07g065030.3
peaks14998	SL3.0ch08	60286932	60287346	+	95	87	Solyc08g076130.3
peaks15898	SL3.0ch09	3766697	3767059	+	95	31	Solyc09g010380.3
peaks6548	SL3.0ch03	64611043	64611365	+	95	-65	Solyc03g112810.3
peaks10605	SL3.0ch05	66310503	66310935	+	95	-82	Solyc05g056060.3
peaks15344	SL3.0ch08	63713082	63713450	+	95	-188	Solyc08g080280.3
peaks9899	SL3.0ch05	10599188	10599676	+	95	-260	Solyc05g015470.1
peaks13418	SL3.0ch07	61527323	61527646	+	95	-549	Solyc07g052980.3
peaks10703	SL3.0ch06	716651	716966	+	95	-640	Solyc06g005650.2
peaks4358	SL3.0ch02	48769487	48769997	+	95	-2418	Solyc02g085150.3
peaks5150	SL3.0ch02	55180434	55180752	+	94	89	Solyc02g093840.3
peaks17431	SL3.0ch10	26622073	26622887	+	94	78	Solyc10g044520.2
peaks2669	SL3.0ch01	96193795	96194161	+	94	12	Solyc01g109280.3
peaks17734	SL3.0ch10	58389033	58389428	+	94	11	Solyc10g074710.2
peaks2879	SL3.0ch01	97665348	97665659	+	94	-88	Solyc01g111520.3
peaks17589	SL3.0ch10	50934487	50935010	+	94	-112	Solyc10g050870.2
peaks4443	SL3.0ch02	49743129	49743469	+	94	-123	Solyc02g086440.3
peaks17125	SL3.0ch10	1722713	1723247	+	94	-178	Solyc10g007340.3
peaks20006	SL3.0ch12	3442072	3442678	+	94	-246	Solyc12g010390.2
peaks11134	SL3.0ch06	33621112	33621549	+	94	-308	Solyc06g050760.1
peaks8851	SL3.0ch04	63321689	63321991	+	94	-988	Solyc04g078520.3
peaks4633	SL3.0ch02	51320876	51321320	+	94	-1133	Solyc02g088690.3
peaks16531	SL3.0ch09	66564801	66565059	+	94	-1182	Solyc09g074340.3
peaks13571	SL3.0ch07	63085289	63085836	+	94	-2656	Solyc07g054730.1
peaks15850	SL3.0ch09	3013928	3015068	+	93	62	Solyc09g009590.1
peaks18545	SL3.0ch11	2483938	2485026	+	93	44	Solyc11g008250.2
peaks11989	SL3.0ch06	45168852	45169333	+	93	43	Solyc06g073090.3
peaks12333	SL3.0ch06	48181485	48181945	+	93	33	Solyc06g082220.3
peaks2531	SL3.0ch01	94783434	94783739	+	93	-12	Solyc01g107300.3
peaks10628	SL3.0ch05	66492196	66492553	+	93	-14	Solyc05g056300.3
peaks12606	SL3.0ch07	1308528	1309039	+	93	-37	Solyc07g006510.3
peaks5608	SL3.0ch03	5010842	5011482	+	93	-72	Solyc03g033420.3
peaks1539	SL3.0ch01	85422162	85422610	+	93	-153	Solyc01g093970.4
peaks5544	SL3.0ch03	4303553	4304148	+	93	-243	Solyc03g031790.1
peaks5232	SL3.0ch03	365447	365975	+	93	-247	Solyc03g005470.3
peaks20423	SL3.0ch12	59686269	59686605	+	93	-387	Solyc12g043090.2
peaks6371	SL3.0ch03	62069684	62070112	+	93	-514	Solyc03g098290.3
peaks15518	SL3.0ch08	65439913	65440344	+	93	-647	Solyc08g082590.3
peaks9220	SL3.0ch04	66045409	66045847	+	93	-670	Solyc04g082200.2
peaks18804	SL3.0ch11	5468311	5468767	+	93	-728	Solyc11g012700.2
peaks9189	SL3.0ch04	65824934	65825368	+	93	-785	Solyc04g081870.3
peaks19587	SL3.0ch11	54705522	54705776	+	93	-816	Solyc11g069780.2
peaks8069	SL3.0ch04	33910882	33911217	+	93	-894	Solyc04g045550.1
peaks13117	SL3.0ch07	55340705	55341362	+	93	-1056	Solyc07g042190.3
peaks18585	SL3.0ch11	3079943	3081009	+	93	-1462	Solyc11g008910.2
peaks3441	SL3.0ch02	38660287	38660690	+	93	-2844	Solyc02g068040.3
peaks20131	SL3.0ch12	5507325	5507595	+	93	-2912	Solyc12g014530.2
peaks8284	SL3.0ch04	54469279	54469773	+	92	56	Solyc04g056560.3
peaks6624	SL3.0ch03	65215586	65216119	+	92	33	Solyc03g113660.3
peaks20102	SL3.0ch12	4896773	4897135	+	92	-40	Solyc12g014080.2
peaks11653	SL3.0ch06	42103639	42104011	+	92	-69	Solyc06g066800.2
peaks7861	SL3.0ch04	4832517	4833312	+	92	-883	Solyc04g014572.1
peaks10863	SL3.0ch06	3298676	3299252	+	92	-883	Solyc06g009380.3
peaks11917	SL3.0ch06	44454652	44455218	+	92	-987	Solyc06g071920.3
peaks7898	SL3.0ch04	5568719	5569082	+	92	-2001	Solyc04g015360.3
peaks4126	SL3.0ch02	46492535	46492761	+	92	-2222	Solyc02g082240.1
peaks321	SL3.0ch01	1392321	1395107	+	92	-2580	Solyc01g006820.2
peaks15934	SL3.0ch09	4152239	4152653	+	92	-2670	Solyc09g010840.1
peaks8317	SL3.0ch04	55523282	55523492	+	92	-2802	Solyc04g063380.3
peaks12485	SL3.0ch06	49570467	49570942	+	91	39	Solyc06g084390.3
peaks9058	SL3.0ch04	64912977	64913508	+	91	22	Solyc04g080730.3
peaks19257	SL3.0ch11	49645148	49645449	+	91	10	Solyc11g062390.2
peaks14082	SL3.0ch07	67922869	67923244	+	91	-42	Solyc07g066320.3
peaks12655	SL3.0ch07	1915239	1915664	+	91	-218	Solyc07g007150.1
peaks9932	SL3.0ch05	12222046	12222512	+	91	-431	Solyc05g015820.3
peaks2613	SL3.0ch01	95555503	95555918	+	90	52	Solyc01g108300.3
peaks6113	SL3.0ch03	55007565	55008146	+	90	-142	Solyc03g083615.1
peaks12766	SL3.0ch07	3488707	3488991	+	90	-163	Solyc07g008550.3
peaks7627	SL3.0ch04	1917783	1918160	+	90	-164	Solyc04g008240.3
peaks13013	SL3.0ch07	49499507	49499785	+	90	-510	Solyc07g040680.3
peaks10564	SL3.0ch05	65775447	65775782	+	90	-568	Solyc05g055160.3
peaks2802	SL3.0ch01	97163136	97163607	+	90	-2514	Solyc01g110600.2
peaks7903	SL3.0ch04	5665476	5665734	+	90	-2620	Solyc04g015460.3
peaks4653	SL3.0ch02	51475798	51476276	+	90	-2737	Solyc02g088910.3
peaks12392	SL3.0ch06	48758669	48759237	+	89	99	Solyc06g083180.3
peaks12828	SL3.0ch07	6390421	6390870	+	89	79	Solyc07g016180.3
peaks14336	SL3.0ch08	3716178	3716711	+	89	37	Solyc08g014080.3
peaks13410	SL3.0ch07	61453235	61453685	+	89	-26	Solyc07g052930.3
peaks13487	SL3.0ch07	62309110	62309508	+	89	-69	Solyc07g053750.1
peaks14461	SL3.0ch08	25720401	25720814	+	89	-83	Solyc08g041820.3
peaks8988	SL3.0ch04	64341137	64341459	+	89	-136	Solyc04g079930.3
peaks7480	SL3.0ch04	199865	200319	+	89	-136	Solyc04g005255.1
peaks73	SL3.0ch00	11226052	11226657	+	89	-205	Solyc00g024150.3
peaks12998	SL3.0ch07	45681584	45681806	+	89	-577	Solyc07g039195.1
peaks13109	SL3.0ch07	55304873	55305140	+	89	-587	Solyc07g042170.3
peaks2341	SL3.0ch01	92992913	92996290	+	89	-677	Solyc01g104680.3
peaks14120	SL3.0ch08	160460	161113	+	89	-706	Solyc08g005240.2
peaks19760	SL3.0ch12	259524	259748	+	89	-954	Solyc12g005430.1
peaks3837	SL3.0ch02	43277598	43278020	+	89	-996	Solyc02g077870.1
peaks4338	SL3.0ch02	48652963	48653358	+	89	-1923	Solyc02g084980.3
peaks6833	SL3.0ch03	66960326	66960717	+	89	-2558	Solyc03g115880.1
peaks15204	SL3.0ch08	62276524	62277110	+	88	46	Solyc08g078340.3
peaks18098	SL3.0ch10	62919673	62920131	+	88	46	Solyc10g081820.2
peaks3169	SL3.0ch02	33826887	33827415	+	88	42	Solyc02g061760.3
peaks13226	SL3.0ch07	57933663	57934232	+	88	38	Solyc07g044760.3
peaks2256	SL3.0ch01	92232525	92232882	+	88	28	Solyc01g103803.1
peaks16393	SL3.0ch09	63420380	63420943	+	88	-43	Solyc09g065210.3
peaks14674	SL3.0ch08	53112295	53113258	+	88	-49	Solyc08g065210.1
peaks16771	SL3.0ch09	69562026	69562575	+	88	-66	Solyc09g084480.3
peaks1076	SL3.0ch01	79078813	79079503	+	88	-91	Solyc01g080070.3
peaks1580	SL3.0ch01	86027320	86027757	+	88	-117	Solyc01g094720.3
peaks260	SL3.0ch01	434885	435614	+	88	-169	Solyc01g005620.3
peaks17136	SL3.0ch10	1884887	1885402	+	88	-226	Solyc10g007590.3
peaks12212	SL3.0ch06	47237417	47238723	+	88	-391	Solyc06g075790.3
peaks9682	SL3.0ch05	4907546	4909636	+	88	-427	Solyc05g010700.1
peaks791	SL3.0ch01	68886227	68886723	+	88	-777	Solyc01g059870.4
peaks10511	SL3.0ch05	65283906	65284241	+	88	-1372	Solyc05g054530.1
peaks4706	SL3.0ch02	51834131	51834627	+	88	-1933	Solyc02g089350.3
peaks4347	SL3.0ch02	48677176	48677464	+	88	-2196	Solyc02g085000.3
peaks3196	SL3.0ch02	34490754	34491335	+	87	84	Solyc02g062330.2
peaks2431	SL3.0ch01	93858924	93859509	+	87	42	Solyc01g105940.3
peaks18924	SL3.0ch11	8754665	8754970	+	87	37	Solyc11g018580.2
peaks4494	SL3.0ch02	50141341	50141743	+	87	6	Solyc02g086915.1
peaks2909	SL3.0ch01	97829928	97830326	+	87	-15	Solyc01g111730.3
peaks16050	SL3.0ch09	6067522	6067815	+	87	-28	Solyc09g014450.3
peaks19873	SL3.0ch12	1688372	1688790	+	87	-46	Solyc12g007280.2
peaks7388	SL3.0ch03	71588826	71589723	+	87	-54	Solyc03g122190.3
peaks391	SL3.0ch01	2295060	2295470	+	87	-70	Solyc01g008230.3
peaks19898	SL3.0ch12	1952792	1953114	+	87	-71	Solyc12g008530.2
peaks12610	SL3.0ch07	1349144	1349957	+	87	-116	Solyc07g006540.3
peaks5266	SL3.0ch03	758634	758998	+	87	-122	Solyc03g006070.3
peaks16332	SL3.0ch09	61565732	61566063	+	87	-124	Solyc09g064200.3
peaks9677	SL3.0ch05	4780558	4781140	+	87	-153	Solyc05g010570.3
peaks19641	SL3.0ch11	55504269	55505016	+	87	-168	Solyc11g071870.2
peaks11716	SL3.0ch06	42678416	42678774	+	87	-171	Solyc06g068650.3
peaks2700	SL3.0ch01	96408592	96409379	+	87	-198	Solyc01g109590.3
peaks5085	SL3.0ch02	54714569	54715128	+	87	-204	Solyc02g093150.3
peaks18583	SL3.0ch11	3068092	3068424	+	87	-217	Solyc11g008900.2
peaks9465	SL3.0ch05	2311693	2312428	+	87	-290	Solyc05g007870.2
peaks4503	SL3.0ch02	50178091	50178654	+	87	-296	Solyc02g086970.3
peaks11486	SL3.0ch06	39854924	39855280	+	87	-362	Solyc06g062960.2
peaks10645	SL3.0ch06	35397	36065	+	87	-383	Solyc06g005060.3
peaks20647	SL3.0ch12	65173275	65174387	+	87	-475	Solyc12g089040.2
peaks4721	SL3.0ch02	52005337	52006546	+	87	-791	Solyc02g089590.3
peaks13935	SL3.0ch07	66790987	66791312	+	87	-824	Solyc07g064580.3
peaks6430	SL3.0ch03	62863458	62863693	+	87	-886	Solyc03g019760.3
peaks6289	SL3.0ch03	60969140	60969585	+	87	-1927	Solyc03g097230.1
peaks13663	SL3.0ch07	64265305	64265534	+	87	-2223	Solyc07g056280.3
peaks5519	SL3.0ch03	3821486	3821777	+	86	98	Solyc03g026360.1
peaks4471	SL3.0ch02	50003543	50004082	+	86	77	Solyc02g086750.2
peaks3898	SL3.0ch02	43774288	43774550	+	86	50	Solyc02g078540.3
peaks3201	SL3.0ch02	34513631	34514398	+	86	38	Solyc02g062370.3
peaks4667	SL3.0ch02	51597896	51598440	+	86	37	Solyc02g089060.3
peaks20732	SL3.0ch12	66282560	66282891	+	86	29	Solyc12g096340.2
peaks20612	SL3.0ch12	64753385	64753809	+	86	27	Solyc12g088360.2
peaks15667	SL3.0ch09	952104	952408	+	86	27	Solyc09g007350.3
peaks7260	SL3.0ch03	70493292	70493709	+	86	16	Solyc03g120710.2
peaks20843	SL3.0ch12	67722103	67722383	+	86	-12	Solyc12g099710.2
peaks14390	SL3.0ch08	7975794	7977350	+	86	-13	Solyc08g016580.1
peaks1978	SL3.0ch01	89861751	89862402	+	86	-18	Solyc01g099840.3
peaks11782	SL3.0ch06	43236607	43237102	+	86	-25	Solyc06g069370.3
peaks16908	SL3.0ch09	71476586	71477102	+	86	-33	Solyc09g091780.3
peaks18889	SL3.0ch11	7143547	7144490	+	86	-94	Solyc11g013760.2
peaks7529	SL3.0ch04	846072	846494	+	86	-116	Solyc04g007120.3
peaks10676	SL3.0ch06	400925	401487	+	86	-117	Solyc06g005390.1
peaks20173	SL3.0ch12	6721630	6722061	+	86	-129	Solyc12g017460.1
peaks11121	SL3.0ch06	33259607	33260020	+	86	-140	Solyc06g050500.2
peaks880	SL3.0ch01	75171499	75173217	+	86	-242	Solyc01g067020.3
peaks18549	SL3.0ch11	2510778	2511442	+	86	-276	Solyc11g008290.1
peaks17902	SL3.0ch10	60889139	60889703	+	86	-438	Solyc10g079150.2
peaks17837	SL3.0ch10	60377583	60378282	+	86	-505	Solyc10g078430.2
peaks16075	SL3.0ch09	7854198	7854420	+	86	-507	Solyc09g015040.1
peaks13452	SL3.0ch07	61926964	61927439	+	86	-562	Solyc07g053330.2
peaks5029	SL3.0ch02	54361116	54361706	+	86	-1349	Solyc02g092770.3
peaks11827	SL3.0ch06	43614137	43614485	+	86	-1419	Solyc06g069860.3
peaks13560	SL3.0ch07	62944177	62944435	+	86	-1529	Solyc07g054500.3
peaks6775	SL3.0ch03	66397233	66398115	+	86	-1864	Solyc03g115100.3
peaks8479	SL3.0ch04	59638249	59638501	+	86	-2007	Solyc04g072570.3
peaks12205	SL3.0ch06	47176501	47176742	+	86	-2106	Solyc06g075690.3
peaks18406	SL3.0ch11	477868	478270	+	86	-2147	Solyc11g005620.1
peaks9820	SL3.0ch05	6991243	6991571	+	86	-2451	Solyc05g013690.3
peaks12047	SL3.0ch06	45635251	45635546	+	86	-2560	Solyc06g073730.2
peaks9015	SL3.0ch04	64541525	64541945	+	85	29	Solyc04g080200.3
peaks16851	SL3.0ch09	70633247	70633670	+	85	6	Solyc09g090720.3
peaks15498	SL3.0ch08	65258697	65258963	+	85	-13	Solyc08g082300.3
peaks17823	SL3.0ch10	60255565	60255900	+	85	-62	Solyc10g078285.1
peaks1507	SL3.0ch01	85076560	85076879	+	85	-72	Solyc01g091620.3
peaks5211	SL3.0ch03	43973	44406	+	85	-125	Solyc03g005050.3
peaks2197	SL3.0ch01	91693130	91693584	+	85	-139	Solyc01g103150.3
peaks16476	SL3.0ch09	65140248	65140875	+	85	-142	Solyc09g066490.3
peaks1668	SL3.0ch01	86761972	86762371	+	85	-146	Solyc01g095700.3
peaks2941	SL3.0ch01	98144610	98145006	+	85	-170	Solyc01g112150.3
peaks16142	SL3.0ch09	17768013	17768420	+	85	-203	Solyc09g018960.3
peaks3602	SL3.0ch02	40673413	40674295	+	85	-464	Solyc02g070340.3
peaks3024	SL3.0ch02	19144952	19145434	+	85	-639	Solyc02g014840.3
peaks586	SL3.0ch01	11698724	11699387	+	85	-1183	Solyc01g014180.3
peaks6336	SL3.0ch03	61520504	61521755	+	85	-1202	Solyc03g097740.1
peaks14008	SL3.0ch07	67231964	67232301	+	85	-2106	Solyc07g065270.1
peaks9227	SL3.0ch04	66120614	66120995	+	84	74	Solyc04g082320.3
peaks13720	SL3.0ch07	65036274	65036606	+	84	26	Solyc07g062080.3
peaks8597	SL3.0ch04	60615731	60616165	+	84	-48	Solyc04g074545.1
peaks20094	SL3.0ch12	4854605	4855030	+	84	-59	Solyc12g014030.1
peaks16968	SL3.0ch09	72672048	72672382	+	84	-86	Solyc09g098310.3
peaks7324	SL3.0ch03	71048231	71049082	+	84	-113	Solyc03g121460.1
peaks10679	SL3.0ch06	429123	429418	+	84	-121	Solyc06g005430.1
peaks11317	SL3.0ch06	37740852	37741536	+	84	-210	Solyc06g059750.3
peaks3593	SL3.0ch02	40369172	40369462	+	84	-440	Solyc02g070000.3
peaks10425	SL3.0ch05	64348769	64349077	+	84	-622	Solyc05g053400.2
peaks335	SL3.0ch01	1606055	1606827	+	84	-628	Solyc01g007070.3
peaks12491	SL3.0ch06	49604430	49604702	+	84	-648	Solyc06g084460.3
peaks2200	SL3.0ch01	91736265	91736611	+	84	-747	Solyc01g103200.3
peaks5006	SL3.0ch02	54158221	54159232	+	84	-1102	Solyc02g092470.3
peaks7142	SL3.0ch03	69592661	69592965	+	84	-1339	Solyc03g119530.3
peaks4974	SL3.0ch02	53973535	53973913	+	84	-1640	Solyc02g092145.1
peaks4277	SL3.0ch02	48119141	48119741	+	83	76	Solyc02g084480.2
peaks6147	SL3.0ch03	55817978	55818499	+	83	73	Solyc03g093200.3
peaks14202	SL3.0ch08	1185412	1185787	+	83	-13	Solyc08g006590.2
peaks16961	SL3.0ch09	72512120	72512821	+	83	-74	Solyc09g098110.3
peaks2647	SL3.0ch01	95910080	95910446	+	83	-647	Solyc01g108830.2
peaks20142	SL3.0ch12	5762704	5762932	+	83	-2618	Solyc12g015770.2
peaks1479	SL3.0ch01	84750931	84751263	+	82	89	Solyc01g091190.3
peaks9890	SL3.0ch05	10448385	10448869	+	82	29	Solyc05g015390.3
peaks8025	SL3.0ch04	18865148	18865411	+	82	-24	Solyc04g026100.1
peaks19734	SL3.0ch11	56575855	56576045	+	82	-116	Solyc11g073270.1
peaks16615	SL3.0ch09	67552453	67552902	+	82	-121	Solyc09g075420.3
peaks10322	SL3.0ch05	63348511	63348889	+	82	-122	Solyc05g052220.3
peaks2515	SL3.0ch01	94640054	94640725	+	82	-123	Solyc01g107130.3
peaks7455	SL3.0ch03	72029606	72030406	+	82	-137	Solyc03g123800.2
peaks13043	SL3.0ch07	52101149	52101520	+	82	-148	Solyc07g041190.3
peaks10211	SL3.0ch05	61098945	61099287	+	82	-193	Solyc05g050200.3
peaks6376	SL3.0ch03	62094851	62095171	+	82	-206	Solyc03g098310.1
peaks7897	SL3.0ch04	5567281	5567627	+	82	-555	Solyc04g015360.3
peaks6570	SL3.0ch03	64794592	64795183	+	82	-903	Solyc03g113000.3
peaks5321	SL3.0ch03	1611836	1612315	+	82	-1030	Solyc03g007050.3
peaks3907	SL3.0ch02	43839268	43839689	+	82	-1219	Solyc02g078620.1
peaks14656	SL3.0ch08	52520486	52520885	+	82	-1470	Solyc08g062970.1
peaks8504	SL3.0ch04	59927179	59927522	+	82	-2416	Solyc04g072890.3
peaks15904	SL3.0ch09	3799492	3799992	+	81	61	Solyc09g010430.1
peaks15817	SL3.0ch09	2465844	2466385	+	81	55	Solyc09g009130.3
peaks10	SL3.0ch00	5821794	5822102	+	81	47	Solyc00g006820.3
peaks8921	SL3.0ch04	63796453	63796770	+	81	31	Solyc04g079120.3
peaks6520	SL3.0ch03	64220841	64221216	+	81	14	Solyc03g112290.2
peaks1432	SL3.0ch01	84257280	84257809	+	81	-15	Solyc01g090740.3
peaks7061	SL3.0ch03	68947048	68947796	+	81	-19	Solyc03g118587.1
peaks12719	SL3.0ch07	2736571	2736866	+	81	-38	Solyc07g008030.2
peaks16103	SL3.0ch09	11278151	11278572	+	81	-40	Solyc09g015830.2
peaks14297	SL3.0ch08	2854933	2855150	+	81	-43	Solyc08g008470.2
peaks17230	SL3.0ch10	3202791	3203176	+	81	-54	Solyc10g009220.3
peaks13580	SL3.0ch07	63110991	63111482	+	81	-67	Solyc07g054780.1
peaks8869	SL3.0ch04	63403582	63403943	+	81	-100	Solyc04g078630.3
peaks1501	SL3.0ch01	85025566	85026141	+	81	-116	Solyc01g091530.3
peaks12809	SL3.0ch07	4557661	4558072	+	81	-123	Solyc07g009460.3
peaks4383	SL3.0ch02	48955673	48956054	+	81	-174	Solyc02g085390.3
peaks14786	SL3.0ch08	56398147	56398415	+	81	-185	Solyc08g067280.1
peaks3214	SL3.0ch02	34958911	34959426	+	81	-199	Solyc02g062690.3
peaks2704	SL3.0ch01	96439618	96439876	+	81	-229	Solyc01g109630.3
peaks18938	SL3.0ch11	9686929	9687245	+	81	-279	Solyc11g018850.1
peaks1026	SL3.0ch01	78568308	78568691	+	81	-281	Solyc01g079600.3
peaks5843	SL3.0ch03	32294186	32294752	+	81	-374	Solyc03g059490.1
peaks5406	SL3.0ch03	2378457	2379286	+	81	-417	Solyc03g007825.1
peaks20106	SL3.0ch12	4938453	4938825	+	81	-540	Solyc12g014130.2
peaks9121	SL3.0ch04	65365521	65366045	+	81	-1629	Solyc04g081260.3
peaks19229	SL3.0ch11	47648328	47648594	+	81	-2352	Solyc11g056680.1
peaks7871	SL3.0ch04	5008753	5009205	+	80	91	Solyc04g014760.3
peaks413	SL3.0ch01	2851769	2852134	+	80	89	Solyc01g008890.3
peaks3927	SL3.0ch02	44108532	44108782	+	80	88	Solyc02g078940.3
peaks1993	SL3.0ch01	89963937	89964188	+	80	50	Solyc01g100000.3
peaks14715	SL3.0ch08	54606610	54606939	+	80	14	Solyc08g066110.3
peaks9439	SL3.0ch05	2053164	2053704	+	80	9	Solyc05g007490.3
peaks17637	SL3.0ch10	54464451	54464807	+	80	8	Solyc10g054030.2
peaks15587	SL3.0ch08	65894458	65894780	+	80	-13	Solyc08g083260.3
peaks14966	SL3.0ch08	59946652	59947027	+	80	-17	Solyc08g075705.1
peaks15038	SL3.0ch08	60593915	60594166	+	80	-19	Solyc08g076470.3
peaks8080	SL3.0ch04	39843060	39843456	+	80	-23	Solyc04g049150.2
peaks9691	SL3.0ch05	5065773	5066318	+	80	-32	Solyc05g011830.3
peaks14400	SL3.0ch08	9129966	9130268	+	80	-50	Solyc08g016750.3
peaks9994	SL3.0ch05	20689210	20689616	+	80	-79	Solyc05g018390.3
peaks7443	SL3.0ch03	71946659	71947053	+	80	-110	Solyc03g123660.3
peaks16435	SL3.0ch09	64196288	64196936	+	80	-115	Solyc09g065710.1
peaks3106	SL3.0ch02	27990068	27990593	+	80	-129	Solyc02g032100.3
peaks11743	SL3.0ch06	42906323	42906706	+	80	-152	Solyc06g068970.3
peaks2751	SL3.0ch01	96824578	96825060	+	80	-167	Solyc01g110130.3
peaks8459	SL3.0ch04	59242279	59242924	+	80	-174	Solyc04g072110.3
peaks17605	SL3.0ch10	51401361	51401793	+	80	-234	Solyc10g051080.1
peaks4179	SL3.0ch02	47235624	47236580	+	80	-348	Solyc02g083190.1
peaks17677	SL3.0ch10	56454987	56455281	+	80	-514	Solyc10g055240.2
peaks2242	SL3.0ch01	92067662	92067994	+	80	-625	Solyc01g103630.3
peaks16355	SL3.0ch09	62042779	62043049	+	80	-634	Solyc09g064530.3
peaks16780	SL3.0ch09	69910989	69911512	+	80	-670	Solyc09g089670.3
peaks3090	SL3.0ch02	27207166	27208437	+	80	-696	Solyc02g031680.1
peaks3669	SL3.0ch02	41240358	41240815	+	80	-735	Solyc02g071190.3
peaks16757	SL3.0ch09	69323330	69323614	+	80	-817	Solyc09g083260.3
peaks15764	SL3.0ch09	1900326	1900719	+	80	-833	Solyc09g008450.3
peaks5755	SL3.0ch03	11930633	11931194	+	80	-842	Solyc03g046200.1
peaks4786	SL3.0ch02	52454038	52454395	+	80	-1052	Solyc02g090190.1
peaks3200	SL3.0ch02	34512338	34512587	+	80	-1130	Solyc02g062355.1
peaks2354	SL3.0ch01	93034991	93035716	+	80	-1271	Solyc01g104775.1
peaks13047	SL3.0ch07	52121026	52121361	+	80	-1437	Solyc07g041210.3
peaks1934	SL3.0ch01	89620285	89620888	+	80	-1971	Solyc01g099520.3
peaks18876	SL3.0ch11	6513575	6513890	+	80	-2046	Solyc11g013480.2
peaks19705	SL3.0ch11	56313237	56313557	+	80	-2217	Solyc11g072820.2
peaks10554	SL3.0ch05	65640088	65640463	+	80	-2236	Solyc05g055010.3
peaks6511	SL3.0ch03	64117421	64117716	+	80	-2365	Solyc03g112130.1
peaks20358	SL3.0ch12	51431299	51431617	+	79	36	Solyc12g038520.2
peaks1988	SL3.0ch01	89921327	89921645	+	79	31	Solyc01g099920.3
peaks17972	SL3.0ch10	61782843	61783523	+	79	-75	Solyc10g080370.1
peaks17287	SL3.0ch10	4213857	4214171	+	79	-140	Solyc10g011930.1
peaks9906	SL3.0ch05	10825717	10826130	+	79	-143	Solyc05g015520.3
peaks18573	SL3.0ch11	2925947	2926353	+	79	-216	Solyc11g008740.2
peaks4271	SL3.0ch02	48040653	48041206	+	79	-224	Solyc02g084370.1
peaks12375	SL3.0ch06	48586874	48587517	+	79	-336	Solyc06g082910.3
peaks10435	SL3.0ch05	64426698	64427580	+	79	-460	Solyc05g053500.3
peaks18403	SL3.0ch11	362310	362559	+	79	-554	Solyc11g005450.2
peaks6864	SL3.0ch03	67305074	67305483	+	79	-605	Solyc03g116340.3
peaks5381	SL3.0ch03	2158911	2159119	+	79	-752	Solyc03g007620.3
peaks14551	SL3.0ch08	46473040	46474028	+	79	-898	Solyc08g061010.3
peaks6937	SL3.0ch03	67897942	67898307	+	79	-1638	Solyc03g117210.3
peaks18414	SL3.0ch11	545686	545984	+	79	-1667	Solyc11g005700.1
peaks14229	SL3.0ch08	1573871	1574220	+	79	-1848	Solyc08g007000.3
peaks4969	SL3.0ch02	53957854	53958451	+	79	-2541	Solyc02g092110.3
peaks15188	SL3.0ch08	62081728	62081974	+	79	-2550	Solyc08g078120.1
peaks2326	SL3.0ch01	92864654	92864923	+	79	-2917	Solyc01g104500.2
peaks6670	SL3.0ch03	65619268	65619628	+	78	73	Solyc03g114100.1
peaks20459	SL3.0ch12	60891923	60892344	+	78	71	Solyc12g044700.2
peaks1591	SL3.0ch01	86099453	86099742	+	78	47	Solyc01g094810.3
peaks16795	SL3.0ch09	70122794	70123386	+	78	33	Solyc09g090100.3
peaks7271	SL3.0ch03	70557254	70557656	+	78	29	Solyc03g120810.3
peaks11280	SL3.0ch06	36765635	36765958	+	78	22	Solyc06g053810.3
peaks1403	SL3.0ch01	84004540	84005164	+	78	-27	Solyc01g090440.2
peaks19539	SL3.0ch11	54214127	54214579	+	78	-36	Solyc11g069300.2
peaks5857	SL3.0ch03	34482834	34483418	+	78	-84	Solyc03g062790.3
peaks12364	SL3.0ch06	48432359	48432726	+	78	-86	Solyc06g082630.3
peaks19230	SL3.0ch11	47650309	47651093	+	78	-112	Solyc11g056680.1
peaks20215	SL3.0ch12	10627727	10628301	+	78	-114	Solyc12g019550.2
peaks179	SL3.0ch00	17306032	17306869	+	78	-150	Solyc00g179240.2
peaks15194	SL3.0ch08	62214721	62215047	+	78	-173	Solyc08g078280.1
peaks9357	SL3.0ch05	1043755	1044206	+	78	-198	Solyc05g006400.2
peaks17059	SL3.0ch10	948758	949107	+	78	-209	Solyc10g006310.3
peaks12802	SL3.0ch07	4237823	4238011	+	78	-337	Solyc07g009180.1
peaks2077	SL3.0ch01	90644572	90645026	+	78	-610	Solyc01g100860.3
peaks19802	SL3.0ch12	775721	775976	+	78	-902	Solyc12g006260.1
peaks14062	SL3.0ch07	67745308	67745680	+	78	-1329	Solyc07g066090.3
peaks3756	SL3.0ch02	42285633	42286208	+	78	-1391	Solyc02g072530.2
peaks18718	SL3.0ch11	4276961	4277477	+	78	-1786	Solyc11g011220.2
peaks5512	SL3.0ch03	3734981	3735300	+	78	-2255	Solyc03g026270.3
peaks6611	SL3.0ch03	65140088	65140881	+	78	-2672	Solyc03g113560.3
peaks17052	SL3.0ch10	910944	911331	+	77	78	Solyc10g006220.3
peaks6970	SL3.0ch03	68187441	68187925	+	77	56	Solyc03g117590.3
peaks16390	SL3.0ch09	63405838	63406133	+	77	44	Solyc09g065200.3
peaks7177	SL3.0ch03	69846380	69846599	+	77	30	Solyc03g119790.3
peaks1377	SL3.0ch01	83771498	83771930	+	77	26	Solyc01g090230.3
peaks15462	SL3.0ch08	64948362	64948914	+	77	-9	Solyc08g081900.3
peaks9410	SL3.0ch05	1746659	1747007	+	77	-18	Solyc05g007150.3
peaks16596	SL3.0ch09	67371968	67372355	+	77	-27	Solyc09g075150.3
peaks7381	SL3.0ch03	71515342	71515743	+	77	-31	Solyc03g122040.3
peaks19608	SL3.0ch11	54997118	54998067	+	77	-38	Solyc11g070180.1
peaks4746	SL3.0ch02	52141642	52141991	+	77	-51	Solyc02g089800.3
peaks10529	SL3.0ch05	65432616	65433064	+	77	-75	Solyc05g054730.3
peaks15653	SL3.0ch09	804854	805360	+	77	-104	Solyc09g007180.3
peaks6736	SL3.0ch03	66189256	66189617	+	77	-146	Solyc03g114830.3
peaks16888	SL3.0ch09	71230528	71230849	+	77	-159	Solyc09g091480.3
peaks17172	SL3.0ch10	2472764	2473209	+	77	-265	Solyc10g008350.3
peaks20542	SL3.0ch12	63453914	63454300	+	77	-651	Solyc12g056550.1
peaks7796	SL3.0ch04	3980754	3981336	+	77	-760	Solyc04g011545.1
peaks12661	SL3.0ch07	1982811	1983336	+	77	-856	Solyc07g007240.3
peaks2035	SL3.0ch01	90270962	90271515	+	77	-978	Solyc01g100330.3
peaks5257	SL3.0ch03	673248	673542	+	77	-990	Solyc03g005990.3
peaks15179	SL3.0ch08	61991088	61991423	+	77	-1065	Solyc08g077980.3
peaks19360	SL3.0ch11	52095713	52095991	+	77	-1677	Solyc11g066120.2
peaks14377	SL3.0ch08	6997782	6998103	+	76	89	Solyc08g016180.3
peaks18815	SL3.0ch11	5654491	5654993	+	76	78	Solyc11g012860.2
peaks15630	SL3.0ch09	587201	587525	+	76	-30	Solyc09g005840.1
peaks6387	SL3.0ch03	62330806	62331175	+	76	-62	Solyc03g098590.3
peaks1585	SL3.0ch01	86062411	86062830	+	76	-145	Solyc01g094770.3
peaks11592	SL3.0ch06	41268124	41268473	+	76	-157	Solyc06g065710.3
peaks6980	SL3.0ch03	68238952	68239443	+	76	-301	Solyc03g117675.1
peaks12532	SL3.0ch07	340272	341140	+	76	-372	Solyc07g005440.1
peaks13868	SL3.0ch07	66174934	66175414	+	76	-516	Solyc07g063620.3
peaks12708	SL3.0ch07	2590252	2590491	+	76	-713	Solyc07g007930.3
peaks10533	SL3.0ch05	65451890	65452124	+	76	-924	Solyc05g054750.3
peaks9812	SL3.0ch05	6882204	6882859	+	76	-1051	Solyc05g013580.3
peaks14367	SL3.0ch08	5788596	5788945	+	76	-1133	Solyc08g015820.1
peaks6654	SL3.0ch03	65545462	65546053	+	76	-1542	Solyc03g114020.3
peaks13641	SL3.0ch07	64074802	64075296	+	76	-1748	Solyc07g056050.1
peaks12038	SL3.0ch06	45578908	45579433	+	75	79	Solyc06g073640.3
peaks14681	SL3.0ch08	53342473	53342770	+	75	63	Solyc08g065360.3
peaks17632	SL3.0ch10	54247938	54248359	+	75	34	Solyc10g053970.2
peaks4548	SL3.0ch02	50654094	50654282	+	75	5	Solyc02g087650.3
peaks16952	SL3.0ch09	72326904	72327332	+	75	4	Solyc09g097825.1
peaks6786	SL3.0ch03	66515190	66515717	+	75	0	Solyc03g115247.1
peaks19798	SL3.0ch12	722204	722639	+	75	-13	Solyc12g006180.2
peaks9506	SL3.0ch05	2703313	2703648	+	75	-96	Solyc05g008340.3
peaks5459	SL3.0ch03	2818284	2818573	+	75	-97	Solyc03g025360.3
peaks17592	SL3.0ch10	51092797	51093287	+	75	-108	Solyc10g050905.1
peaks10376	SL3.0ch05	63891715	63891950	+	75	-153	Solyc05g052850.3
peaks11087	SL3.0ch06	32353234	32353864	+	75	-216	Solyc06g049020.1
peaks14084	SL3.0ch07	67954332	67954782	+	75	-369	Solyc07g066350.1
peaks13067	SL3.0ch07	53432241	53432518	+	75	-1598	Solyc07g041500.3
peaks3315	SL3.0ch02	36987649	36987936	+	75	-1875	Solyc02g065250.2
peaks10065	SL3.0ch05	31653468	31653800	+	75	-2151	Solyc05g024415.1
peaks20406	SL3.0ch12	58889268	58889598	+	75	-2928	Solyc12g042600.2
peaks10121	SL3.0ch05	54623427	54623871	+	74	82	Solyc05g041860.3
peaks13735	SL3.0ch07	65167009	65167314	+	74	69	Solyc07g062250.3
peaks4155	SL3.0ch02	46856893	46857162	+	74	64	Solyc02g082660.3
peaks6420	SL3.0ch03	62799254	62799604	+	74	58	Solyc03g019850.3
peaks15855	SL3.0ch09	3110768	3111225	+	74	42	Solyc09g009710.3
peaks15711	SL3.0ch09	1336020	1336341	+	74	39	Solyc09g007810.3
peaks15523	SL3.0ch08	65458569	65459075	+	74	-8	Solyc08g082620.3
peaks9360	SL3.0ch05	1055473	1055951	+	74	-16	Solyc05g006420.3
peaks16010	SL3.0ch09	5178691	5179161	+	74	-20	Solyc09g011920.3
peaks10923	SL3.0ch06	16150858	16151075	+	74	-23	Solyc06g018004.1
peaks11605	SL3.0ch06	41472337	41472805	+	74	-24	Solyc06g065980.3
peaks9951	SL3.0ch05	16190159	16190556	+	74	-28	Solyc05g016410.3
peaks17509	SL3.0ch10	41477961	41478324	+	74	-49	Solyc10g047643.1
peaks16439	SL3.0ch09	64274443	64274961	+	74	-79	Solyc09g065760.3
peaks15993	SL3.0ch09	4952362	4952974	+	74	-83	Solyc09g011690.3
peaks18666	SL3.0ch11	3662738	3663034	+	74	-128	Solyc11g010600.2
peaks18717	SL3.0ch11	4275264	4275918	+	74	-158	Solyc11g011220.2
peaks4826	SL3.0ch02	52875660	52876073	+	74	-198	Solyc02g090720.3
peaks2560	SL3.0ch01	95034067	95034795	+	74	-234	Solyc01g107670.2
peaks7905	SL3.0ch04	5692014	5692587	+	74	-276	Solyc04g015490.3
peaks2480	SL3.0ch01	94348780	94349173	+	74	-324	Solyc01g106680.3
peaks14405	SL3.0ch08	10663538	10663943	+	74	-334	Solyc08g036620.3
peaks19965	SL3.0ch12	2939451	2939735	+	74	-486	Solyc12g009680.2
peaks9680	SL3.0ch05	4883068	4883645	+	74	-840	Solyc05g010660.3
peaks1916	SL3.0ch01	89499538	89500122	+	74	-927	Solyc01g099340.3
peaks13770	SL3.0ch07	65478842	65479257	+	74	-967	Solyc07g062660.3
peaks18222	SL3.0ch10	64068914	64069641	+	74	-988	Solyc10g084370.2
peaks12745	SL3.0ch07	3099793	3100246	+	74	-1118	Solyc07g008320.3
peaks8142	SL3.0ch04	48205619	48206496	+	74	-1175	Solyc04g050790.3
peaks2069	SL3.0ch01	90589927	90590220	+	74	-1339	Solyc01g100760.2
peaks8487	SL3.0ch04	59707844	59708266	+	74	-1585	Solyc04g072650.1
peaks18348	SL3.0ch10	65443429	65443717	+	74	-1659	Solyc10g086530.1
peaks2717	SL3.0ch01	96527421	96528147	+	74	-2024	Solyc01g109740.3
peaks17889	SL3.0ch10	60814488	60815088	+	74	-2084	Solyc10g079050.2
peaks4669	SL3.0ch02	51605404	51605913	+	74	-2132	Solyc02g089065.1
peaks19532	SL3.0ch11	54123168	54123499	+	74	-2176	Solyc11g069190.2
peaks11505	SL3.0ch06	40091073	40091335	+	74	-2817	Solyc06g063270.3
peaks9027	SL3.0ch04	64613427	64613784	+	73	86	Solyc04g080290.3
peaks1045	SL3.0ch01	78810926	78811333	+	73	82	Solyc01g079820.3
peaks3379	SL3.0ch02	37936524	37937221	+	73	68	Solyc02g067180.3
peaks7503	SL3.0ch04	423108	423789	+	73	66	Solyc04g005650.2
peaks11027	SL3.0ch06	26005630	26005977	+	73	56	Solyc06g036350.3
peaks1361	SL3.0ch01	83493467	83493773	+	73	51	Solyc01g089907.1
peaks20694	SL3.0ch12	65941203	65941483	+	73	16	Solyc12g095840.2
peaks11836	SL3.0ch06	43733981	43734400	+	73	12	Solyc06g070980.3
peaks5091	SL3.0ch02	54747905	54748236	+	73	4	Solyc02g093170.3
peaks9088	SL3.0ch04	65133503	65134103	+	73	0	Solyc04g080980.2
peaks10716	SL3.0ch06	871088	871405	+	73	-9	Solyc06g005850.3
peaks316	SL3.0ch01	1372589	1373039	+	73	-19	Solyc01g006810.3
peaks23	SL3.0ch00	7795862	7796094	+	73	-21	Solyc00g009020.3
peaks11566	SL3.0ch06	40932514	40933021	+	73	-46	Solyc06g065400.3
peaks13791	SL3.0ch07	65579738	65580082	+	73	-78	Solyc07g062760.2
peaks11549	SL3.0ch06	40764699	40765318	+	73	-103	Solyc06g065190.1
peaks4264	SL3.0ch02	47949338	47949600	+	73	-110	Solyc02g084230.2
peaks9323	SL3.0ch05	570626	571074	+	73	-127	Solyc05g005750.3
peaks5559	SL3.0ch03	4378455	4378870	+	73	-161	Solyc03g031890.3
peaks1140	SL3.0ch01	80055769	80056242	+	73	-164	Solyc01g080880.3
peaks5496	SL3.0ch03	3439829	3440293	+	73	-205	Solyc03g026000.3
peaks5112	SL3.0ch02	54923239	54923730	+	73	-223	Solyc02g093410.3
peaks4042	SL3.0ch02	45392124	45392571	+	73	-243	Solyc02g080660.3
peaks4651	SL3.0ch02	51473088	51474057	+	73	-272	Solyc02g088910.3
peaks1404	SL3.0ch01	84014672	84015128	+	73	-326	Solyc01g090460.3
peaks7643	SL3.0ch04	2037680	2038015	+	73	-327	Solyc04g008420.1
peaks15593	SL3.0ch08	65948254	65948550	+	73	-410	Solyc08g083340.1
peaks18025	SL3.0ch10	62241991	62242933	+	73	-486	Solyc10g080930.2
peaks3864	SL3.0ch02	43488360	43488786	+	73	-491	Solyc02g078140.3
peaks18600	SL3.0ch11	3199566	3200073	+	73	-503	Solyc11g009080.2
peaks15249	SL3.0ch08	62809260	62809752	+	73	-595	Solyc08g079040.1
peaks9578	SL3.0ch05	3506002	3506191	+	73	-605	Solyc05g009360.3
peaks10706	SL3.0ch06	784706	785614	+	73	-694	Solyc06g005755.1
peaks11891	SL3.0ch06	44323940	44324627	+	73	-699	Solyc06g071710.1
peaks8998	SL3.0ch04	64384184	64384474	+	73	-782	Solyc04g079990.3
peaks12228	SL3.0ch06	47356853	47358202	+	73	-842	Solyc06g076040.3
peaks16939	SL3.0ch09	71979378	71979866	+	73	-858	Solyc09g092400.2
peaks18655	SL3.0ch11	3548898	3549677	+	73	-932	Solyc11g010490.2
peaks15278	SL3.0ch08	63132791	63133049	+	73	-944	Solyc08g079500.3
peaks13992	SL3.0ch07	67148315	67148691	+	73	-1126	Solyc07g065120.3
peaks7669	SL3.0ch04	2405557	2405745	+	73	-1132	Solyc04g008740.3
peaks8865	SL3.0ch04	63382769	63383083	+	73	-1487	Solyc04g078610.3
peaks16104	SL3.0ch09	11279670	11280095	+	73	-1561	Solyc09g015830.2
peaks19099	SL3.0ch11	32685908	32686135	+	73	-1575	Solyc11g044560.2
peaks13374	SL3.0ch07	60513465	60513750	+	73	-1617	Solyc07g051850.3
peaks13191	SL3.0ch07	57172131	57172845	+	73	-1702	Solyc07g043350.2
peaks16549	SL3.0ch09	66739835	66740284	+	73	-1947	Solyc09g074505.1
peaks16632	SL3.0ch09	67695862	67696159	+	73	-2185	Solyc09g075570.1
peaks12716	SL3.0ch07	2670032	2670367	+	73	-2211	Solyc07g007980.3
peaks19339	SL3.0ch11	51696758	51697458	+	73	-2351	Solyc11g065830.2
peaks10837	SL3.0ch06	2877811	2878195	+	73	-2355	Solyc06g008960.3
peaks8368	SL3.0ch04	58098593	58099011	+	73	-2838	Solyc04g071085.1
peaks18118	SL3.0ch10	63068542	63068882	+	72	48	Solyc10g082050.1
peaks9883	SL3.0ch05	9762292	9762702	+	72	31	Solyc05g015050.3
peaks569	SL3.0ch01	7549732	7550192	+	72	-32	Solyc01g011091.1
peaks2533	SL3.0ch01	94796057	94796308	+	72	-32	Solyc01g107340.3
peaks2549	SL3.0ch01	94997041	94997328	+	72	-34	Solyc01g107600.3
peaks3983	SL3.0ch02	44898022	44898440	+	72	-61	Solyc02g079970.3
peaks8446	SL3.0ch04	59140785	59141105	+	72	-83	Solyc04g071990.3
peaks11232	SL3.0ch06	36038014	36038480	+	72	-111	Solyc06g053210.3
peaks1063	SL3.0ch01	78986291	78986605	+	72	-143	Solyc01g080000.1
peaks1465	SL3.0ch01	84563301	84563725	+	72	-177	Solyc01g090990.3
peaks13968	SL3.0ch07	67001136	67001723	+	72	-192	Solyc07g064890.1
peaks14148	SL3.0ch08	414707	415624	+	72	-662	Solyc08g005560.3
peaks1379	SL3.0ch01	83782864	83783161	+	72	-794	Solyc01g090240.3
peaks3345	SL3.0ch02	37405851	37406137	+	72	-814	Solyc02g065675.1
peaks4763	SL3.0ch02	52279924	52280621	+	72	-1219	Solyc02g089960.3
peaks10558	SL3.0ch05	65705422	65705745	+	72	-1359	Solyc05g055060.3
peaks6378	SL3.0ch03	62107335	62107620	+	72	-1537	Solyc03g098325.1
peaks18053	SL3.0ch10	62434688	62434995	+	71	78	Solyc10g081180.2
peaks13582	SL3.0ch07	63119466	63119720	+	71	67	Solyc07g054810.1
peaks15679	SL3.0ch09	1020985	1021269	+	71	66	Solyc09g007460.3
peaks18838	SL3.0ch11	5994051	5994384	+	71	61	Solyc11g013130.2
peaks3937	SL3.0ch02	44218673	44218957	+	71	3	Solyc02g079040.3
peaks12176	SL3.0ch06	46802167	46802629	+	71	-5	Solyc06g075180.1
peaks13510	SL3.0ch07	62521764	62521992	+	71	-20	Solyc07g053980.3
peaks10654	SL3.0ch06	181505	182021	+	71	-21	Solyc06g005160.3
peaks19637	SL3.0ch11	55494166	55494737	+	71	-26	Solyc11g071850.1
peaks14251	SL3.0ch08	1908918	1909469	+	71	-61	Solyc08g007340.3
peaks1370	SL3.0ch01	83669631	83669866	+	71	-99	Solyc01g090160.3
peaks12882	SL3.0ch07	8845499	8845986	+	71	-155	Solyc07g018010.3
peaks2657	SL3.0ch01	96057171	96058064	+	71	-252	Solyc01g109100.2
peaks15228	SL3.0ch08	62620864	62621210	+	71	-263	Solyc08g078780.2
peaks18450	SL3.0ch11	1156719	1157094	+	71	-349	Solyc11g006470.2
peaks18043	SL3.0ch10	62375138	62375429	+	71	-392	Solyc10g081085.1
peaks18679	SL3.0ch11	3794185	3794964	+	71	-658	Solyc11g010760.1
peaks12481	SL3.0ch06	49529471	49529781	+	71	-852	Solyc06g084310.3
peaks17570	SL3.0ch10	47963626	47963939	+	71	-964	Solyc10g050160.2
peaks7270	SL3.0ch03	70546225	70546567	+	71	-1003	Solyc03g120780.3
peaks12457	SL3.0ch06	49233407	49233834	+	71	-1069	Solyc06g083890.3
peaks17987	SL3.0ch10	61881773	61882028	+	71	-1124	Solyc10g080500.2
peaks9378	SL3.0ch05	1309828	1310126	+	71	-1205	Solyc05g006645.1
peaks12555	SL3.0ch07	571304	571649	+	71	-1245	Solyc07g005690.3
peaks2052	SL3.0ch01	90454283	90455039	+	71	-1649	Solyc01g100590.3
peaks16309	SL3.0ch09	60606191	60606424	+	71	-1670	Solyc09g061820.3
peaks10550	SL3.0ch05	65605792	65606100	+	71	-2143	Solyc05g054970.3
peaks6434	SL3.0ch03	62897821	62898186	+	70	79	Solyc03g019720.4
peaks9029	SL3.0ch04	64622916	64623412	+	70	53	Solyc04g080300.3
peaks7825	SL3.0ch04	4545036	4545309	+	70	52	Solyc04g014250.3
peaks17817	SL3.0ch10	60221891	60222391	+	70	44	Solyc10g078240.2
peaks2388	SL3.0ch01	93282031	93282535	+	70	35	Solyc01g105120.3
peaks1208	SL3.0ch01	81502860	81503247	+	70	31	Solyc01g086650.3
peaks9196	SL3.0ch04	65857566	65858261	+	70	-14	Solyc04g081910.3
peaks19458	SL3.0ch11	53003264	53003865	+	70	-23	Solyc11g066900.2
peaks5281	SL3.0ch03	933495	933888	+	70	-36	Solyc03g006330.3
peaks15327	SL3.0ch08	63605377	63605870	+	70	-110	Solyc08g080150.1
peaks14458	SL3.0ch08	24484764	24485220	+	70	-146	Solyc08g041980.3
peaks9156	SL3.0ch04	65548103	65548421	+	70	-150	Solyc04g081510.3
peaks17930	SL3.0ch10	61233383	61233712	+	70	-164	Solyc10g079595.1
peaks2250	SL3.0ch01	92183861	92184836	+	70	-192	Solyc01g103780.3
peaks9281	SL3.0ch05	158678	159222	+	70	-208	Solyc05g005170.3
peaks16008	SL3.0ch09	5120329	5120795	+	70	-261	Solyc09g011840.1
peaks4729	SL3.0ch02	52019878	52020228	+	70	-291	Solyc02g089630.3
peaks19731	SL3.0ch11	56543558	56544041	+	70	-337	Solyc11g073190.2
peaks20382	SL3.0ch12	56164342	56164589	+	70	-379	Solyc12g040790.2
peaks965	SL3.0ch01	77218438	77218683	+	70	-766	Solyc01g068270.3
peaks984	SL3.0ch01	78103025	78103420	+	70	-787	Solyc01g079150.3
peaks5558	SL3.0ch03	4374456	4375076	+	70	-857	Solyc03g031880.3
peaks6993	SL3.0ch03	68312734	68313388	+	70	-1239	Solyc03g117800.3
peaks17221	SL3.0ch10	3117357	3118041	+	70	-1288	Solyc10g009110.1
peaks16516	SL3.0ch09	66434265	66434630	+	70	-1508	Solyc09g074230.3
peaks3728	SL3.0ch02	42006233	42006609	+	70	-1547	Solyc02g072150.3
peaks3711	SL3.0ch02	41900771	41901028	+	70	-1605	Solyc02g072040.3
peaks424	SL3.0ch01	2943395	2943660	+	70	-2975	Solyc01g009000.3
peaks11093	SL3.0ch06	32425853	32426362	+	69	82	Solyc06g049060.3
peaks17044	SL3.0ch10	792449	792834	+	69	74	Solyc10g006070.3
peaks511	SL3.0ch01	5003234	5003533	+	69	26	Solyc01g010270.3
peaks1546	SL3.0ch01	85489481	85489736	+	69	18	Solyc01g094040.3
peaks20033	SL3.0ch12	3717510	3717854	+	69	9	Solyc12g010800.2
peaks9353	SL3.0ch05	992405	992667	+	69	0	Solyc05g006340.3
peaks11150	SL3.0ch06	34143640	34144003	+	69	-11	Solyc06g050980.3
peaks16889	SL3.0ch09	71243763	71244161	+	69	-27	Solyc09g091500.3
peaks3050	SL3.0ch02	23685241	23685490	+	69	-36	Solyc02g021560.3
peaks7004	SL3.0ch03	68368431	68369262	+	69	-46	Solyc03g117870.3
peaks16433	SL3.0ch09	64172926	64173446	+	69	-66	Solyc09g065700.3
peaks14996	SL3.0ch08	60258439	60259200	+	69	-93	Solyc08g076090.3
peaks10726	SL3.0ch06	1241040	1241390	+	69	-96	Solyc06g007180.3
peaks13682	SL3.0ch07	64384991	64385264	+	69	-125	Solyc07g056390.3
peaks13036	SL3.0ch07	52000328	52000582	+	69	-138	Solyc07g041150.3
peaks12730	SL3.0ch07	2858362	2858651	+	69	-217	Solyc07g008150.3
peaks5410	SL3.0ch03	2409476	2409825	+	69	-348	Solyc03g007880.2
peaks17579	SL3.0ch10	50297856	50298052	+	69	-448	Solyc10g050710.1
peaks5407	SL3.0ch03	2383350	2383596	+	69	-604	Solyc03g007830.3
peaks3387	SL3.0ch02	37984479	37984927	+	69	-614	Solyc02g067230.3
peaks2603	SL3.0ch01	95474997	95475577	+	69	-638	Solyc01g108230.3
peaks4441	SL3.0ch02	49664145	49664555	+	69	-787	Solyc02g086360.3
peaks9389	SL3.0ch05	1448658	1448976	+	69	-790	Solyc05g006820.3
peaks12487	SL3.0ch06	49583767	49584128	+	69	-1174	Solyc06g084420.1
peaks15618	SL3.0ch09	429962	430597	+	69	-1313	Solyc09g005620.3
peaks14570	SL3.0ch08	48556009	48556283	+	69	-1541	Solyc08g061273.1
peaks12311	SL3.0ch06	48004306	48004902	+	69	-1556	Solyc06g082010.3
peaks14928	SL3.0ch08	59355204	59355526	+	69	-1653	Solyc08g075080.3
peaks9222	SL3.0ch04	66066426	66067093	+	68	88	Solyc04g082250.3
peaks13184	SL3.0ch07	57067409	57067691	+	68	73	Solyc07g043270.3
peaks8849	SL3.0ch04	63317029	63317660	+	68	72	Solyc04g078510.3
peaks10664	SL3.0ch06	266480	266924	+	68	69	Solyc06g005250.3
peaks17748	SL3.0ch10	58638756	58638946	+	68	51	Solyc10g074870.2
peaks2915	SL3.0ch01	97866119	97866453	+	68	27	Solyc01g111780.3
peaks7233	SL3.0ch03	70300666	70301786	+	68	26	Solyc03g120410.3
peaks17452	SL3.0ch10	28996596	28996997	+	68	24	Solyc10g044960.2
peaks18464	SL3.0ch11	1349589	1349842	+	68	22	Solyc11g006750.1
peaks6262	SL3.0ch03	60683443	60683786	+	68	-18	Solyc03g096880.3
peaks4320	SL3.0ch02	48498811	48499221	+	68	-29	Solyc02g084760.3
peaks10290	SL3.0ch05	62716219	62716782	+	68	-38	Solyc05g051515.1
peaks19488	SL3.0ch11	53530941	53531454	+	68	-67	Solyc11g068540.2
peaks18955	SL3.0ch11	11767490	11767785	+	68	-83	Solyc11g020610.3
peaks534	SL3.0ch01	5617337	5617581	+	68	-87	Solyc01g010660.3
peaks7310	SL3.0ch03	70937917	70938349	+	68	-124	Solyc03g121320.3
peaks15422	SL3.0ch08	64567770	64568002	+	68	-129	Solyc08g081380.3
peaks17623	SL3.0ch10	53170401	53170670	+	68	-140	Solyc10g052660.3
peaks10626	SL3.0ch05	66483470	66483904	+	68	-146	Solyc05g056295.1
peaks501	SL3.0ch01	4874721	4874987	+	68	-146	Solyc01g010150.3
peaks17736	SL3.0ch10	58434859	58435136	+	68	-170	Solyc10g074740.1
peaks11252	SL3.0ch06	36279369	36279745	+	68	-179	Solyc06g053420.3
peaks7621	SL3.0ch04	1860883	1861582	+	68	-227	Solyc04g008200.3
peaks7256	SL3.0ch03	70468592	70468844	+	68	-238	Solyc03g120670.3
peaks3083	SL3.0ch02	25787232	25787836	+	68	-243	Solyc02g030210.3
peaks3908	SL3.0ch02	43846427	43846936	+	68	-420	Solyc02g078630.2
peaks19609	SL3.0ch11	55028432	55028987	+	68	-446	Solyc11g071205.1
peaks3495	SL3.0ch02	39361153	39361412	+	68	-706	Solyc02g068910.3
peaks11538	SL3.0ch06	40671570	40671823	+	68	-996	Solyc06g065040.3
peaks6907	SL3.0ch03	67538136	67538564	+	68	-1094	Solyc03g116770.3
peaks2906	SL3.0ch01	97793361	97793602	+	68	-1725	Solyc01g111680.3
peaks10845	SL3.0ch06	3002344	3002534	+	68	-2149	Solyc06g009070.3
peaks14729	SL3.0ch08	55129106	55129329	+	68	-2393	Solyc08g066430.1
peaks15659	SL3.0ch09	862283	862548	+	68	-2781	Solyc09g007270.3
peaks5621	SL3.0ch03	5159402	5159714	+	67	100	Solyc03g033580.3
peaks7145	SL3.0ch03	69614666	69615270	+	67	96	Solyc03g119570.2
peaks2517	SL3.0ch01	94663491	94663887	+	67	93	Solyc01g107150.3
peaks17055	SL3.0ch10	924095	924324	+	67	91	Solyc10g006250.3
peaks6556	SL3.0ch03	64641042	64641410	+	67	89	Solyc03g112860.3
peaks17157	SL3.0ch10	2212037	2212403	+	67	79	Solyc10g008070.3
peaks12003	SL3.0ch06	45291309	45291723	+	67	78	Solyc06g073280.3
peaks19324	SL3.0ch11	51433809	51434132	+	67	59	Solyc11g065620.2
peaks1184	SL3.0ch01	80960526	80960720	+	67	55	Solyc01g073710.2
peaks1514	SL3.0ch01	85124230	85124794	+	67	51	Solyc01g091650.3
peaks18831	SL3.0ch11	5961442	5961814	+	67	40	Solyc11g013110.2
peaks117	SL3.0ch00	12857071	12857601	+	67	38	Solyc00g053440.3
peaks11911	SL3.0ch06	44432347	44432760	+	67	32	Solyc06g071890.3
peaks15609	SL3.0ch09	239932	240232	+	67	30	Solyc09g005310.3
peaks10449	SL3.0ch05	64654423	64654946	+	67	9	Solyc05g053770.3
peaks9097	SL3.0ch04	65207117	65207403	+	67	7	Solyc04g081070.3
peaks18516	SL3.0ch11	2048112	2048516	+	67	5	Solyc11g007830.2
peaks4232	SL3.0ch02	47595202	47596190	+	67	5	Solyc02g083750.1
peaks1455	SL3.0ch01	84464289	84465060	+	67	3	Solyc01g090870.1
peaks14699	SL3.0ch08	54267853	54268526	+	67	2	Solyc08g065860.3
peaks16669	SL3.0ch09	68042006	68042232	+	67	2	Solyc09g075970.3
peaks4300	SL3.0ch02	48335027	48335782	+	67	-4	Solyc02g084610.1
peaks16926	SL3.0ch09	71863281	71863576	+	67	-4	Solyc09g092250.3
peaks7009	SL3.0ch03	68431929	68432380	+	67	-21	Solyc03g117970.3
peaks20109	SL3.0ch12	5024484	5024917	+	67	-30	Solyc12g014170.2
peaks6438	SL3.0ch03	62921031	62921324	+	67	-30	Solyc03g019680.3
peaks20823	SL3.0ch12	67445613	67446172	+	67	-38	Solyc12g099260.2
peaks2800	SL3.0ch01	97148505	97148785	+	67	-39	Solyc01g110580.2
peaks3891	SL3.0ch02	43713708	43714336	+	67	-40	Solyc02g078480.3
peaks4006	SL3.0ch02	45177664	45177978	+	67	-51	Solyc02g080380.3
peaks7750	SL3.0ch04	3378780	3379573	+	67	-52	Solyc04g010080.3
peaks17343	SL3.0ch10	7440135	7440430	+	67	-55	Solyc10g018350.2
peaks8827	SL3.0ch04	63216664	63217250	+	67	-66	Solyc04g078390.2
peaks11245	SL3.0ch06	36153194	36153673	+	67	-67	Solyc06g053320.3
peaks4830	SL3.0ch02	52906816	52907151	+	67	-72	Solyc02g090760.3
peaks6141	SL3.0ch03	55749361	55749667	+	67	-75	Solyc03g093140.3
peaks16532	SL3.0ch09	66565809	66566252	+	67	-82	Solyc09g074340.3
peaks7889	SL3.0ch04	5491253	5491700	+	67	-88	Solyc04g015290.3
peaks1613	SL3.0ch01	86291653	86292006	+	67	-91	Solyc01g095040.3
peaks6990	SL3.0ch03	68285208	68285678	+	67	-95	Solyc03g117770.3
peaks7989	SL3.0ch04	11971803	11972209	+	67	-108	Solyc04g040170.3
peaks15459	SL3.0ch08	64910680	64911039	+	67	-116	Solyc08g081840.3
peaks17670	SL3.0ch10	56014575	56014990	+	67	-126	Solyc10g054910.1
peaks12911	SL3.0ch07	11519679	11520516	+	67	-133	Solyc07g019460.3
peaks14988	SL3.0ch08	60144490	60145087	+	67	-134	Solyc08g075940.3
peaks15773	SL3.0ch09	2069043	2069246	+	67	-144	Solyc09g008600.3
peaks12399	SL3.0ch06	48799856	48800442	+	67	-151	Solyc06g083270.3
peaks14247	SL3.0ch08	1842559	1842832	+	67	-169	Solyc08g007270.3
peaks2779	SL3.0ch01	97013984	97014398	+	67	-181	Solyc01g110380.3
peaks11862	SL3.0ch06	43957246	43958171	+	67	-188	Solyc06g071230.3
peaks16163	SL3.0ch09	27446364	27447075	+	67	-192	Solyc09g031940.1
peaks15122	SL3.0ch08	61267505	61268254	+	67	-203	Solyc08g077230.3
peaks8765	SL3.0ch04	62564365	62564992	+	67	-219	Solyc04g077520.3
peaks13257	SL3.0ch07	58503773	58504263	+	67	-231	Solyc07g045250.1
peaks11701	SL3.0ch06	42569750	42570926	+	67	-236	Solyc06g068490.3
peaks7611	SL3.0ch04	1647242	1648011	+	67	-247	Solyc04g007990.1
peaks18246	SL3.0ch10	64448610	64449138	+	67	-260	Solyc10g084970.2
peaks3712	SL3.0ch02	41922059	41922488	+	67	-279	Solyc02g072080.1
peaks12293	SL3.0ch06	47843952	47844225	+	67	-292	Solyc06g076790.1
peaks8796	SL3.0ch04	62935397	62935797	+	67	-312	Solyc04g077980.1
peaks9689	SL3.0ch05	5060649	5061237	+	67	-317	Solyc05g011825.1
peaks4389	SL3.0ch02	49018078	49018574	+	67	-351	Solyc02g085520.3
peaks3627	SL3.0ch02	40875218	40875878	+	67	-359	Solyc02g070580.1
peaks11393	SL3.0ch06	38997869	38998145	+	67	-383	Solyc06g060890.3
peaks3449	SL3.0ch02	38731251	38731624	+	67	-388	Solyc02g068120.3
peaks16919	SL3.0ch09	71666307	71666499	+	67	-435	Solyc09g092020.3
peaks10433	SL3.0ch05	64417430	64418068	+	67	-437	Solyc05g053490.3
peaks17904	SL3.0ch10	60914618	60915060	+	67	-451	Solyc10g079190.2
peaks14090	SL3.0ch07	68019479	68019937	+	67	-465	Solyc07g066460.3
peaks1015	SL3.0ch01	78476781	78478274	+	67	-583	Solyc01g079550.2
peaks3658	SL3.0ch02	41163480	41163884	+	67	-625	Solyc02g071110.3
peaks17776	SL3.0ch10	59318150	59318551	+	67	-670	Solyc10g076290.2
peaks15279	SL3.0ch08	63137511	63137829	+	67	-680	Solyc08g079510.3
peaks9319	SL3.0ch05	531356	531616	+	67	-751	Solyc05g005720.3
peaks4258	SL3.0ch02	47764968	47765715	+	67	-753	Solyc02g083980.3
peaks9384	SL3.0ch05	1384281	1384575	+	67	-773	Solyc05g006760.3
peaks17031	SL3.0ch10	621208	622030	+	67	-802	Solyc10g005770.3
peaks19681	SL3.0ch11	55990951	55991502	+	67	-823	Solyc11g072500.2
peaks4161	SL3.0ch02	46962844	46963320	+	67	-855	Solyc02g082760.3
peaks8549	SL3.0ch04	60310232	60310524	+	67	-938	Solyc04g074230.3
peaks12666	SL3.0ch07	2066309	2066555	+	67	-985	Solyc07g007325.1
peaks2597	SL3.0ch01	95336712	95337145	+	67	-1068	Solyc01g108087.1
peaks7400	SL3.0ch03	71756535	71756977	+	67	-1097	Solyc03g123370.3
peaks15027	SL3.0ch08	60518447	60519534	+	67	-1309	Solyc08g076390.3
peaks4613	SL3.0ch02	51199679	51200023	+	67	-1316	Solyc02g088480.3
peaks9623	SL3.0ch05	3945505	3946104	+	67	-1351	Solyc05g009730.1
peaks2257	SL3.0ch01	92268213	92268543	+	67	-1405	Solyc01g103866.1
peaks16007	SL3.0ch09	5119214	5119616	+	67	-1408	Solyc09g011840.1
peaks5037	SL3.0ch02	54407223	54407539	+	67	-1418	Solyc02g092800.3
peaks4504	SL3.0ch02	50194812	50195386	+	67	-1436	Solyc02g087000.3
peaks10771	SL3.0ch06	1627495	1627737	+	67	-1446	Solyc06g007620.3
peaks5785	SL3.0ch03	20499103	20499463	+	67	-1461	Solyc03g071700.1
peaks13765	SL3.0ch07	65427952	65428607	+	67	-1571	Solyc07g062605.1
peaks10392	SL3.0ch05	64004210	64004616	+	67	-1607	Solyc05g052980.3
peaks4963	SL3.0ch02	53912698	53912969	+	67	-1782	Solyc02g092070.3
peaks1991	SL3.0ch01	89951972	89952744	+	67	-1852	Solyc01g099980.3
peaks9543	SL3.0ch05	3089686	3090134	+	67	-1955	Solyc05g008860.3
peaks13377	SL3.0ch07	60598761	60599125	+	67	-2029	Solyc07g051930.2
peaks8403	SL3.0ch04	58605218	58605555	+	67	-2037	Solyc04g071540.3
peaks3093	SL3.0ch02	27258579	27258797	+	67	-2041	Solyc02g031710.3
peaks17732	SL3.0ch10	58386984	58387371	+	67	-2042	Solyc10g074710.2
peaks1027	SL3.0ch01	78570280	78570604	+	67	-2224	Solyc01g079600.3
peaks1873	SL3.0ch01	88881204	88881573	+	67	-2366	Solyc01g098500.3
peaks3518	SL3.0ch02	39700611	39701006	+	67	-2430	Solyc02g069180.3
peaks11668	SL3.0ch06	42247802	42248133	+	66	65	Solyc06g067975.1
peaks12641	SL3.0ch07	1781908	1782248	+	66	36	Solyc07g006960.3
peaks11635	SL3.0ch06	41981389	41981652	+	66	36	Solyc06g066610.3
peaks287	SL3.0ch01	807819	808058	+	66	24	Solyc01g006160.3
peaks13234	SL3.0ch07	58034772	58035079	+	66	23	Solyc07g044850.3
peaks18814	SL3.0ch11	5648196	5648845	+	66	0	Solyc11g012850.2
peaks15413	SL3.0ch08	64489797	64490055	+	66	0	Solyc08g081300.3
peaks17892	SL3.0ch10	60819536	60819869	+	66	-9	Solyc10g079060.2
peaks15575	SL3.0ch08	65802441	65802782	+	66	-12	Solyc08g083140.3
peaks11720	SL3.0ch06	42731864	42732092	+	66	-16	Solyc06g068760.3
peaks1626	SL3.0ch01	86400235	86400469	+	66	-45	Solyc01g095150.3
peaks18260	SL3.0ch10	64617769	64618045	+	66	-54	Solyc10g085225.1
peaks18067	SL3.0ch10	62587184	62587488	+	66	-75	Solyc10g081370.2
peaks9535	SL3.0ch05	3041361	3041560	+	66	-78	Solyc05g008805.1
peaks13404	SL3.0ch07	61263758	61264227	+	66	-85	Solyc07g052680.1
peaks12427	SL3.0ch06	49017340	49017751	+	66	-92	Solyc06g083620.3
peaks2467	SL3.0ch01	94201964	94202270	+	66	-178	Solyc01g106390.3
peaks13498	SL3.0ch07	62464529	62464927	+	66	-182	Solyc07g053920.3
peaks20858	SL3.0ch12	67892289	67893435	+	66	-184	Solyc12g099990.2
peaks8354	SL3.0ch04	57909439	57910084	+	66	-201	Solyc04g070980.3
peaks10354	SL3.0ch05	63700693	63701860	+	66	-208	Solyc05g052630.3
peaks17587	SL3.0ch10	50893137	50893422	+	66	-263	Solyc10g050860.2
peaks3916	SL3.0ch02	43967710	43967960	+	66	-264	Solyc02g078740.3
peaks7625	SL3.0ch04	1904981	1905305	+	66	-272	Solyc04g008230.3
peaks9095	SL3.0ch04	65188339	65188831	+	66	-339	Solyc04g081050.2
peaks13967	SL3.0ch07	67000458	67000773	+	66	-1006	Solyc07g064890.1
peaks4521	SL3.0ch02	50382378	50382728	+	66	-1121	Solyc02g087290.3
peaks5604	SL3.0ch03	4986084	4986296	+	66	-1160	Solyc03g033390.3
peaks18227	SL3.0ch10	64177208	64177631	+	66	-1337	Solyc10g087017.1
peaks14067	SL3.0ch07	67809109	67809416	+	66	-1345	Solyc07g066200.3
peaks14837	SL3.0ch08	57249696	57249956	+	66	-1807	Solyc08g068120.2
peaks9570	SL3.0ch05	3457680	3458097	+	66	-1897	Solyc05g009320.3
peaks5188	SL3.0ch02	55527428	55528035	+	66	-1905	Solyc02g094330.3
peaks18219	SL3.0ch10	64057788	64058076	+	66	-2427	Solyc10g084340.2
peaks10936	SL3.0ch06	19076234	19076675	+	66	-2483	Solyc06g030510.3
peaks9153	SL3.0ch04	65541681	65542295	+	66	-2681	Solyc04g081500.3
peaks8990	SL3.0ch04	64350090	64350687	+	65	84	Solyc04g079940.3
peaks11173	SL3.0ch06	34659302	34659667	+	65	68	Solyc06g051330.1
peaks14777	SL3.0ch08	56268790	56269127	+	65	67	Solyc08g067200.2
peaks17072	SL3.0ch10	1088750	1089100	+	65	65	Solyc10g006525.1
peaks5877	SL3.0ch03	39465084	39465307	+	65	40	Solyc03g064030.3
peaks12108	SL3.0ch06	46210038	46210430	+	65	20	Solyc06g074430.3
peaks20551	SL3.0ch12	63592608	63592920	+	65	8	Solyc12g056650.2
peaks18607	SL3.0ch11	3233594	3233877	+	65	-16	Solyc11g010105.1
peaks11077	SL3.0ch06	31922344	31922542	+	65	-37	Solyc06g048865.1
peaks7597	SL3.0ch04	1517919	1518119	+	65	-39	Solyc04g007840.3
peaks19586	SL3.0ch11	54704755	54705019	+	65	-54	Solyc11g069780.2
peaks5285	SL3.0ch03	1028248	1028690	+	65	-69	Solyc03g006430.3
peaks3953	SL3.0ch02	44460182	44460582	+	65	-86	Solyc02g079290.3
peaks15505	SL3.0ch08	65341592	65342085	+	65	-90	Solyc08g082410.3
peaks6931	SL3.0ch03	67857992	67858424	+	65	-126	Solyc03g117120.3
peaks3854	SL3.0ch02	43411150	43411837	+	65	-134	Solyc02g078030.2
peaks6259	SL3.0ch03	60646611	60646849	+	65	-157	Solyc03g096840.3
peaks2213	SL3.0ch01	91883976	91884765	+	65	-230	Solyc01g103400.3
peaks2739	SL3.0ch01	96716639	96717055	+	65	-237	Solyc01g109980.3
peaks2852	SL3.0ch01	97534964	97535841	+	65	-422	Solyc01g111340.3
peaks4555	SL3.0ch02	50714103	50714692	+	65	-702	Solyc02g087780.3
peaks18440	SL3.0ch11	930447	931152	+	65	-728	Solyc11g006180.2
peaks3892	SL3.0ch02	43714575	43715002	+	65	-806	Solyc02g078480.3
peaks4782	SL3.0ch02	52373912	52374311	+	65	-952	Solyc02g090110.3
peaks6918	SL3.0ch03	67713480	67714429	+	65	-970	Solyc03g116940.2
peaks5186	SL3.0ch02	55508139	55508764	+	65	-990	Solyc02g094300.3
peaks4978	SL3.0ch02	54001067	54001282	+	65	-1084	Solyc02g092210.1
peaks7453	SL3.0ch03	72026630	72026852	+	65	-1159	Solyc03g123790.3
peaks15705	SL3.0ch09	1299493	1299876	+	65	-1302	Solyc09g007770.2
peaks6952	SL3.0ch03	68002238	68003058	+	65	-1673	Solyc03g117360.3
peaks11065	SL3.0ch06	31502324	31502815	+	65	-1708	Solyc06g048630.3
peaks1647	SL3.0ch01	86575892	86576284	+	65	-1740	Solyc01g095460.3
peaks12859	SL3.0ch07	7704534	7704899	+	65	-1785	Solyc07g017660.2
peaks10917	SL3.0ch06	13823959	13824294	+	65	-1853	Solyc06g016820.1
peaks8481	SL3.0ch04	59674891	59675290	+	65	-2611	Solyc04g072630.3
peaks9075	SL3.0ch04	64985778	64986311	+	65	-2662	Solyc04g080820.2
peaks1012	SL3.0ch01	78457409	78457635	+	65	-2740	Solyc01g079530.3
peaks1115	SL3.0ch01	79611910	79612371	+	64	99	Solyc01g080510.3
peaks9046	SL3.0ch04	64791458	64791831	+	64	85	Solyc04g080590.3
peaks649	SL3.0ch01	32570748	32571304	+	64	52	Solyc01g021720.1
peaks14017	SL3.0ch07	67297856	67298270	+	64	43	Solyc07g065380.4
peaks19498	SL3.0ch11	53664896	53665299	+	64	36	Solyc11g068740.2
peaks10328	SL3.0ch05	63455744	63456039	+	64	31	Solyc05g052350.3
peaks9445	SL3.0ch05	2103181	2103645	+	64	-10	Solyc05g007560.3
peaks6059	SL3.0ch03	54346071	54346569	+	64	-29	Solyc03g083095.1
peaks13187	SL3.0ch07	57138638	57139124	+	64	-32	Solyc07g043320.3
peaks6958	SL3.0ch03	68113094	68113591	+	64	-38	Solyc03g117480.3
peaks13751	SL3.0ch07	65364533	65364999	+	64	-45	Solyc07g062540.3
peaks4265	SL3.0ch02	47952411	47952874	+	64	-52	Solyc02g084240.3
peaks14830	SL3.0ch08	57206348	57206789	+	64	-52	Solyc08g068050.3
peaks14386	SL3.0ch08	7578000	7578367	+	64	-90	Solyc08g016440.3
peaks7975	SL3.0ch04	9491953	9492387	+	64	-101	Solyc04g018080.3
peaks14034	SL3.0ch07	67484135	67484371	+	64	-108	Solyc07g065680.3
peaks6448	SL3.0ch03	63195836	63196656	+	64	-123	Solyc03g111030.3
peaks13685	SL3.0ch07	64395679	64396525	+	64	-124	Solyc07g056400.1
peaks6155	SL3.0ch03	56059568	56060281	+	64	-133	Solyc03g093360.3
peaks9383	SL3.0ch05	1357001	1357347	+	64	-139	Solyc05g006680.3
peaks18221	SL3.0ch10	64062718	64063365	+	64	-143	Solyc10g084350.2
peaks846	SL3.0ch01	74130938	74131451	+	64	-158	Solyc01g066430.3
peaks9886	SL3.0ch05	10037498	10038101	+	64	-200	Solyc05g015210.3
peaks15504	SL3.0ch08	65338580	65339179	+	64	-250	Solyc08g082400.1
peaks16637	SL3.0ch09	67742637	67742863	+	64	-295	Solyc09g075670.1
peaks9726	SL3.0ch05	5568242	5568489	+	64	-339	Solyc05g012290.3
peaks15277	SL3.0ch08	63132314	63132536	+	64	-449	Solyc08g079500.3
peaks15067	SL3.0ch08	60822885	60823275	+	64	-476	Solyc08g076780.2
peaks3410	SL3.0ch02	38229342	38229872	+	64	-486	Solyc02g067465.1
peaks15706	SL3.0ch09	1300098	1300742	+	64	-566	Solyc09g007770.2
peaks15614	SL3.0ch09	348913	349298	+	64	-763	Solyc09g005530.3
peaks15640	SL3.0ch09	710983	711366	+	64	-920	Solyc09g007060.2
peaks18505	SL3.0ch11	1881571	1881964	+	64	-936	Solyc11g007660.1
peaks14004	SL3.0ch07	67221015	67221246	+	64	-1512	Solyc07g065250.3
peaks15404	SL3.0ch08	64380736	64380944	+	64	-1691	Solyc08g081190.3
peaks12238	SL3.0ch06	47391211	47391488	+	64	-1854	Solyc06g076100.3
peaks6746	SL3.0ch03	66225231	66225679	+	64	-2185	Solyc03g114850.3
peaks4538	SL3.0ch02	50549429	50549805	+	64	-2284	Solyc02g087480.3
peaks11361	SL3.0ch06	38537100	38537684	+	64	-2398	Solyc06g060410.3
peaks6876	SL3.0ch03	67376006	67376250	+	64	-2484	Solyc03g116490.1
peaks18127	SL3.0ch10	63197516	63197764	+	64	-2774	Solyc10g083210.2
peaks3912	SL3.0ch02	43906238	43906582	+	64	-2864	Solyc02g078670.3
peaks19569	SL3.0ch11	54403541	54403954	+	63	98	Solyc11g069500.2
peaks16443	SL3.0ch09	64341784	64342031	+	63	74	Solyc09g065830.3
peaks11457	SL3.0ch06	39581417	39581953	+	63	52	Solyc06g062540.3
peaks998	SL3.0ch01	78268308	78268544	+	63	49	Solyc01g079330.3
peaks11248	SL3.0ch06	36188771	36189091	+	63	45	Solyc06g053350.3
peaks17457	SL3.0ch10	31826813	31827113	+	63	27	Solyc10g045170.1
peaks2699	SL3.0ch01	96402954	96403545	+	63	-9	Solyc01g109580.3
peaks5261	SL3.0ch03	691773	692236	+	63	-11	Solyc03g006020.3
peaks19514	SL3.0ch11	53874395	53874730	+	63	-24	Solyc11g069010.2
peaks4110	SL3.0ch02	46312858	46313075	+	63	-36	Solyc02g082030.3
peaks4084	SL3.0ch02	45882011	45882307	+	63	-51	Solyc02g081310.3
peaks2393	SL3.0ch01	93342007	93342390	+	63	-52	Solyc01g105165.1
peaks15004	SL3.0ch08	60345659	60345951	+	63	-55	Solyc08g076200.3
peaks10953	SL3.0ch06	23780132	23780412	+	63	-55	Solyc06g034110.3
peaks6040	SL3.0ch03	54061427	54061742	+	63	-96	Solyc03g082740.3
peaks19505	SL3.0ch11	53723954	53724224	+	63	-109	Solyc11g068810.2
peaks20865	SL3.0ch12	67958550	67959184	+	63	-111	Solyc12g100140.2
peaks15229	SL3.0ch08	62630001	62630662	+	63	-119	Solyc08g078790.1
peaks977	SL3.0ch01	77589111	77589549	+	63	-126	Solyc01g068560.3
peaks13788	SL3.0ch07	65555627	65556120	+	63	-142	Solyc07g062730.1
peaks4801	SL3.0ch02	52586344	52586873	+	63	-238	Solyc02g090395.1
peaks2765	SL3.0ch01	96968702	96968888	+	63	-371	Solyc01g110320.3
peaks10488	SL3.0ch05	65058506	65058900	+	63	-496	Solyc05g054250.1
peaks8593	SL3.0ch04	60593744	60594058	+	63	-504	Solyc04g074520.1
peaks2677	SL3.0ch01	96227369	96228045	+	63	-607	Solyc01g109340.3
peaks2229	SL3.0ch01	91974483	91974861	+	63	-818	Solyc01g103500.3
peaks8182	SL3.0ch04	51100951	51101691	+	63	-856	Solyc04g051860.3
peaks9657	SL3.0ch05	4398180	4398393	+	63	-858	Solyc05g010207.1
peaks15556	SL3.0ch08	65697903	65698840	+	63	-952	Solyc08g082920.3
peaks13380	SL3.0ch07	60737700	60737986	+	63	-1487	Solyc07g052060.2
peaks245	SL3.0ch01	307078	307889	+	63	-1607	Solyc01g005440.3
peaks15410	SL3.0ch08	64420516	64420772	+	63	-1941	Solyc08g081240.3
peaks4535	SL3.0ch02	50532786	50533187	+	63	-2124	Solyc02g087450.3
peaks20799	SL3.0ch12	67213376	67214054	+	62	83	Solyc12g098850.2
peaks2410	SL3.0ch01	93591933	93592240	+	62	77	Solyc01g105560.3
peaks17959	SL3.0ch10	61605395	61605613	+	62	63	Solyc10g080080.2
peaks11128	SL3.0ch06	33381730	33382069	+	62	54	Solyc06g050590.3
peaks2027	SL3.0ch01	90256545	90256905	+	62	34	Solyc01g100310.2
peaks18752	SL3.0ch11	4942698	4943391	+	62	12	Solyc11g011990.2
peaks5009	SL3.0ch02	54203727	54204342	+	62	12	Solyc02g092495.1
peaks14105	SL3.0ch07	68173323	68173554	+	62	-13	Solyc07g066675.1
peaks2814	SL3.0ch01	97354312	97354829	+	62	-14	Solyc01g111020.3
peaks252	SL3.0ch01	394064	394602	+	62	-20	Solyc01g005560.3
peaks3154	SL3.0ch02	32016230	32016546	+	62	-34	Solyc02g038760.3
peaks8881	SL3.0ch04	63470863	63471263	+	62	-46	Solyc04g078690.3
peaks15214	SL3.0ch08	62390217	62390691	+	62	-109	Solyc08g078480.3
peaks2833	SL3.0ch01	97434094	97435503	+	62	-110	Solyc01g111160.3
peaks13479	SL3.0ch07	62271704	62272068	+	62	-125	Solyc07g053720.3
peaks20685	SL3.0ch12	65821851	65822176	+	62	-125	Solyc12g094690.1
peaks2191	SL3.0ch01	91640890	91641128	+	62	-136	Solyc01g103090.3
peaks8999	SL3.0ch04	64388782	64389279	+	62	-139	Solyc04g080000.1
peaks6512	SL3.0ch03	64120740	64121250	+	62	-157	Solyc03g112140.3
peaks11180	SL3.0ch06	34975407	34975967	+	62	-161	Solyc06g051460.3
peaks20023	SL3.0ch12	3607485	3608439	+	62	-179	Solyc12g010660.1
peaks9226	SL3.0ch04	66097504	66097982	+	62	-204	Solyc04g082290.3
peaks3138	SL3.0ch02	31085427	31085732	+	62	-205	Solyc02g036370.3
peaks19506	SL3.0ch11	53730078	53730426	+	62	-211	Solyc11g068830.2
peaks2258	SL3.0ch01	92291803	92292179	+	62	-234	Solyc01g103890.3
peaks14956	SL3.0ch08	59834151	59834370	+	62	-258	Solyc08g075540.4
peaks5332	SL3.0ch03	1755505	1755875	+	62	-279	Solyc03g007180.1
peaks8950	SL3.0ch04	64057337	64057973	+	62	-316	Solyc04g079540.3
peaks6953	SL3.0ch03	68003806	68004174	+	62	-331	Solyc03g117360.3
peaks5765	SL3.0ch03	18385881	18386144	+	62	-473	Solyc03g070430.1
peaks17006	SL3.0ch10	413230	413541	+	62	-475	Solyc10g005500.3
peaks6003	SL3.0ch03	53786353	53786685	+	62	-540	Solyc03g082430.1
peaks376	SL3.0ch01	2115691	2116073	+	62	-582	Solyc01g008005.1
peaks16946	SL3.0ch09	72021981	72022221	+	62	-691	Solyc09g092450.3
peaks3036	SL3.0ch02	22783862	22784165	+	62	-774	Solyc02g021240.3
peaks13290	SL3.0ch07	59099458	59100255	+	62	-829	Solyc07g047770.3
peaks14993	SL3.0ch08	60204054	60204561	+	62	-953	Solyc08g076025.1
peaks14005	SL3.0ch07	67221834	67222141	+	62	-1015	Solyc07g065260.3
peaks16662	SL3.0ch09	67904840	67905133	+	62	-1075	Solyc09g075840.3
peaks7051	SL3.0ch03	68813552	68814076	+	62	-1137	Solyc03g118470.3
peaks9704	SL3.0ch05	5163936	5164221	+	62	-1197	Solyc05g011930.3
peaks15290	SL3.0ch08	63257422	63257611	+	62	-1448	Solyc08g079650.3
peaks7128	SL3.0ch03	69480626	69480881	+	62	-2208	Solyc03g119360.3
peaks2600	SL3.0ch01	95456481	95456718	+	62	-2877	Solyc01g108200.3
peaks6078	SL3.0ch03	54696810	54697007	+	62	-2906	Solyc03g083400.3
peaks11747	SL3.0ch06	42960753	42961150	+	62	-2949	Solyc06g069045.1
peaks11288	SL3.0ch06	36900311	36900560	+	62	-2954	Solyc06g053910.3
peaks12543	SL3.0ch07	446771	447092	+	61	99	Solyc07g005560.3
peaks1893	SL3.0ch01	89156977	89157572	+	61	97	Solyc01g098910.3
peaks10715	SL3.0ch06	855969	856303	+	61	97	Solyc06g005820.3
peaks8499	SL3.0ch04	59868541	59868799	+	61	70	Solyc04g072815.1
peaks3480	SL3.0ch02	39072102	39072390	+	61	60	Solyc02g068550.2
peaks17399	SL3.0ch10	21372738	21372983	+	61	60	Solyc10g039360.2
peaks13224	SL3.0ch07	57694294	57694878	+	61	57	Solyc07g043620.3
peaks4870	SL3.0ch02	53255100	53255512	+	61	49	Solyc02g091270.3
peaks19332	SL3.0ch11	51677751	51677949	+	61	41	Solyc11g065780.2
peaks14891	SL3.0ch08	58648199	58648508	+	61	39	Solyc08g074410.3
peaks4836	SL3.0ch02	52951569	52952067	+	61	39	Solyc02g090840.3
peaks10625	SL3.0ch05	66433635	66434238	+	61	32	Solyc05g056220.3
peaks20193	SL3.0ch12	7567493	7567826	+	61	31	Solyc12g017850.2
peaks9653	SL3.0ch05	4280041	4280639	+	61	16	Solyc05g010090.1
peaks11725	SL3.0ch06	42756198	42756482	+	61	6	Solyc06g068810.3
peaks11271	SL3.0ch06	36640307	36640744	+	61	-2	Solyc06g053700.1
peaks1457	SL3.0ch01	84491922	84492360	+	61	-4	Solyc01g090925.1
peaks15116	SL3.0ch08	61216938	61217416	+	61	-5	Solyc08g077190.1
peaks13556	SL3.0ch07	62917037	62917578	+	61	-8	Solyc07g054470.1
peaks20535	SL3.0ch12	63312515	63312993	+	61	-16	Solyc12g056440.2
peaks20698	SL3.0ch12	65994120	65994396	+	61	-17	Solyc12g095910.2
peaks8302	SL3.0ch04	55207475	55207814	+	61	-17	Solyc04g058180.3
peaks18411	SL3.0ch11	504656	505095	+	61	-20	Solyc11g005680.2
peaks10299	SL3.0ch05	62954678	62955229	+	61	-32	Solyc05g051690.3
peaks7239	SL3.0ch03	70357173	70357447	+	61	-41	Solyc03g120490.3
peaks13896	SL3.0ch07	66459725	66459991	+	61	-45	Solyc07g064030.3
peaks9050	SL3.0ch04	64824525	64824871	+	61	-46	Solyc04g080630.3
peaks5304	SL3.0ch03	1217892	1218206	+	61	-47	Solyc03g006640.3
peaks19470	SL3.0ch11	53140801	53141187	+	61	-63	Solyc11g067100.2
peaks1957	SL3.0ch01	89784623	89784965	+	61	-76	Solyc01g099760.3
peaks800	SL3.0ch01	69612115	69612590	+	61	-83	Solyc01g060130.3
peaks19471	SL3.0ch11	53143723	53144049	+	61	-85	Solyc11g067110.2
peaks16807	SL3.0ch09	70214796	70215407	+	61	-94	Solyc09g090190.3
peaks15062	SL3.0ch08	60753837	60754502	+	61	-124	Solyc08g076690.2
peaks7371	SL3.0ch03	71446814	71447419	+	61	-131	Solyc03g121960.3
peaks18638	SL3.0ch11	3401377	3401592	+	61	-143	Solyc11g010320.1
peaks13474	SL3.0ch07	62219571	62219889	+	61	-164	Solyc07g053640.1
peaks2152	SL3.0ch01	91138267	91138800	+	61	-165	Solyc01g102460.3
peaks11297	SL3.0ch06	37308396	37309202	+	61	-255	Solyc06g054410.3
peaks20588	SL3.0ch12	64173599	64173916	+	61	-257	Solyc12g057160.1
peaks8916	SL3.0ch04	63777619	63777925	+	61	-288	Solyc04g079100.3
peaks4047	SL3.0ch02	45497051	45497255	+	61	-294	Solyc02g080810.3
peaks4137	SL3.0ch02	46601268	46602334	+	61	-315	Solyc02g082350.3
peaks13834	SL3.0ch07	65930115	65930785	+	61	-357	Solyc07g063300.3
peaks20601	SL3.0ch12	64508458	64509153	+	61	-373	Solyc12g088020.1
peaks3205	SL3.0ch02	34616326	34617224	+	61	-374	Solyc02g062460.3
peaks7320	SL3.0ch03	71023576	71024067	+	61	-398	Solyc03g121430.2
peaks18322	SL3.0ch10	65247316	65248237	+	61	-434	Solyc10g086230.1
peaks7407	SL3.0ch03	71777404	71777653	+	61	-446	Solyc03g123420.1
peaks4120	SL3.0ch02	46451182	46452187	+	61	-459	Solyc02g082200.3
peaks9079	SL3.0ch04	65017778	65018646	+	61	-463	Solyc04g080880.3
peaks1293	SL3.0ch01	82757881	82758371	+	61	-478	Solyc01g088030.3
peaks18159	SL3.0ch10	63438377	63438599	+	61	-495	Solyc10g083520.2
peaks6406	SL3.0ch03	62652405	62652827	+	61	-497	Solyc03g020030.3
peaks2913	SL3.0ch01	97859502	97860255	+	61	-693	Solyc01g111750.3
peaks1266	SL3.0ch01	82418326	82418687	+	61	-751	Solyc01g087590.3
peaks11557	SL3.0ch06	40806030	40806422	+	61	-844	Solyc06g065255.1
peaks18207	SL3.0ch10	63882029	63882342	+	61	-851	Solyc10g084095.1
peaks7723	SL3.0ch04	3017392	3017657	+	61	-876	Solyc04g009640.3
peaks9238	SL3.0ch04	66254386	66254724	+	61	-957	Solyc04g082510.3
peaks5062	SL3.0ch02	54609835	54610232	+	61	-1053	Solyc02g093020.3
peaks3335	SL3.0ch02	37278879	37279100	+	61	-1073	Solyc02g065555.1
peaks5987	SL3.0ch03	53625740	53626440	+	61	-1112	Solyc03g081330.1
peaks14795	SL3.0ch08	56439275	56439910	+	61	-1162	Solyc08g067300.1
peaks17818	SL3.0ch10	60229691	60229916	+	61	-1346	Solyc10g078265.1
peaks1532	SL3.0ch01	85355284	85355725	+	61	-1491	Solyc01g091950.3
peaks1809	SL3.0ch01	88102746	88103046	+	61	-1696	Solyc01g097330.3
peaks17764	SL3.0ch10	58783037	58783562	+	61	-1746	Solyc10g075030.2
peaks17937	SL3.0ch10	61278545	61278837	+	61	-1841	Solyc10g079650.2
peaks4272	SL3.0ch02	48042439	48042731	+	61	-1880	Solyc02g084370.1
peaks5067	SL3.0ch02	54637749	54638033	+	61	-2074	Solyc02g093060.3
peaks11639	SL3.0ch06	42000142	42000982	+	61	-2169	Solyc06g066650.3
peaks5969	SL3.0ch03	53438320	53438819	+	61	-2205	Solyc03g080110.3
peaks18584	SL3.0ch11	3079187	3079562	+	61	-2564	Solyc11g008910.2
peaks7281	SL3.0ch03	70644688	70645014	+	61	-2656	Solyc03g120930.1
peaks14799	SL3.0ch08	56497132	56497385	+	61	-2685	Solyc08g067400.1
peaks2115	SL3.0ch01	90878881	90879519	+	60	98	Solyc01g101160.2
peaks1595	SL3.0ch01	86131343	86131590	+	60	98	Solyc01g094850.2
peaks14389	SL3.0ch08	7717682	7717994	+	60	91	Solyc08g016510.3
peaks4378	SL3.0ch02	48915130	48915456	+	60	85	Solyc02g085350.3
peaks8744	SL3.0ch04	62454947	62455364	+	60	78	Solyc04g077460.3
peaks17148	SL3.0ch10	1998253	1998968	+	60	73	Solyc10g007770.3
peaks13988	SL3.0ch07	67123204	67123971	+	60	68	Solyc07g065080.4
peaks17609	SL3.0ch10	51498567	51498787	+	60	59	Solyc10g051150.2
peaks3465	SL3.0ch02	38904306	38904962	+	60	59	Solyc02g068380.3
peaks18198	SL3.0ch10	63754150	63754736	+	60	52	Solyc10g083920.2
peaks11854	SL3.0ch06	43890113	43890374	+	60	49	Solyc06g071160.3
peaks12386	SL3.0ch06	48676498	48676731	+	60	43	Solyc06g083080.3
peaks5110	SL3.0ch02	54909717	54909966	+	60	29	Solyc02g093390.3
peaks8868	SL3.0ch04	63394293	63394774	+	60	16	Solyc04g078620.3
peaks13215	SL3.0ch07	57629526	57630277	+	60	2	Solyc07g043580.3
peaks8381	SL3.0ch04	58342523	58342894	+	60	-8	Solyc04g071320.3
peaks8520	SL3.0ch04	60085222	60085579	+	60	-9	Solyc04g073970.3
peaks19507	SL3.0ch11	53744140	53744648	+	60	-16	Solyc11g068870.2
peaks13446	SL3.0ch07	61861926	61862323	+	60	-27	Solyc07g053260.3
peaks5760	SL3.0ch03	12848178	12848412	+	60	-41	Solyc03g046450.3
peaks16734	SL3.0ch09	69055523	69056083	+	60	-41	Solyc09g082940.3
peaks12420	SL3.0ch06	48964667	48965136	+	60	-44	Solyc06g083530.3
peaks9254	SL3.0ch04	66427169	66427460	+	60	-45	Solyc04g082800.3
peaks5836	SL3.0ch03	30397119	30397633	+	60	-45	Solyc03g059250.3
peaks19899	SL3.0ch12	1956243	1956510	+	60	-58	Solyc12g008570.2
peaks17914	SL3.0ch10	61047742	61048019	+	60	-58	Solyc10g079370.2
peaks15042	SL3.0ch08	60627098	60627648	+	60	-64	Solyc08g076520.3
peaks3126	SL3.0ch02	29913247	29914371	+	60	-71	Solyc02g032860.3
peaks12446	SL3.0ch06	49149912	49150307	+	60	-80	Solyc06g083780.3
peaks8954	SL3.0ch04	64089636	64089992	+	60	-93	Solyc04g079590.3
peaks10329	SL3.0ch05	63483174	63483699	+	60	-98	Solyc05g052410.2
peaks11895	SL3.0ch06	44341949	44342391	+	60	-119	Solyc06g071770.3
peaks12790	SL3.0ch07	3983014	3983291	+	60	-124	Solyc07g008950.3
peaks19491	SL3.0ch11	53544523	53544899	+	60	-126	Solyc11g068560.2
peaks16422	SL3.0ch09	63963187	63963641	+	60	-131	Solyc09g065580.3
peaks10473	SL3.0ch05	64934577	64935162	+	60	-132	Solyc05g054120.1
peaks905	SL3.0ch01	76119595	76120004	+	60	-140	Solyc01g067550.3
peaks18650	SL3.0ch11	3499078	3499662	+	60	-145	Solyc11g010450.2
peaks11189	SL3.0ch06	35135345	35135607	+	60	-146	Solyc06g051540.3
peaks1856	SL3.0ch01	88576209	88577118	+	60	-175	Solyc01g098100.2
peaks11382	SL3.0ch06	38886251	38886542	+	60	-178	Solyc06g060740.2
peaks17201	SL3.0ch10	2792727	2793281	+	60	-178	Solyc10g008730.3
peaks13428	SL3.0ch07	61628287	61628765	+	60	-179	Solyc07g053050.1
peaks12065	SL3.0ch06	45858448	45859198	+	60	-182	Solyc06g073960.3
peaks18288	SL3.0ch10	64918404	64918646	+	60	-197	Solyc10g085700.1
peaks18493	SL3.0ch11	1738474	1739042	+	60	-219	Solyc11g007390.1
peaks17849	SL3.0ch10	60486048	60486990	+	60	-233	Solyc10g078570.1
peaks16368	SL3.0ch09	62545109	62545792	+	60	-249	Solyc09g064850.3
peaks15809	SL3.0ch09	2426943	2427334	+	60	-258	Solyc09g009090.3
peaks7512	SL3.0ch04	514457	514703	+	60	-283	Solyc04g005800.3
peaks5221	SL3.0ch03	154044	154496	+	60	-331	Solyc03g005260.3
peaks11863	SL3.0ch06	43988073	43989287	+	60	-346	Solyc06g071270.3
peaks1017	SL3.0ch01	78500383	78500853	+	60	-397	Solyc01g079570.3
peaks8684	SL3.0ch04	61643823	61644141	+	60	-419	Solyc04g076660.3
peaks17293	SL3.0ch10	4392400	4392873	+	60	-448	Solyc10g012070.3
peaks16646	SL3.0ch09	67841181	67841526	+	60	-515	Solyc09g075800.3
peaks18258	SL3.0ch10	64607275	64607498	+	60	-525	Solyc10g085210.2
peaks4367	SL3.0ch02	48880513	48881088	+	60	-526	Solyc02g085285.1
peaks14267	SL3.0ch08	2286543	2286913	+	60	-548	Solyc08g007770.3
peaks4119	SL3.0ch02	46444178	46446170	+	60	-574	Solyc02g082190.3
peaks13371	SL3.0ch07	60488583	60488987	+	60	-591	Solyc07g051840.3
peaks14618	SL3.0ch08	50815744	50816189	+	60	-659	Solyc08g062210.3
peaks283	SL3.0ch01	784007	784769	+	60	-675	Solyc01g006130.3
peaks10223	SL3.0ch05	61559662	61560193	+	60	-698	Solyc05g050560.1
peaks17735	SL3.0ch10	58422647	58422874	+	60	-753	Solyc10g074730.3
peaks13805	SL3.0ch07	65743415	65743690	+	60	-874	Solyc07g063000.3
peaks6208	SL3.0ch03	58462850	58463163	+	60	-911	Solyc03g095780.2
peaks16338	SL3.0ch09	61607996	61608253	+	60	-954	Solyc09g064230.2
peaks14605	SL3.0ch08	50191933	50192245	+	60	-996	Solyc08g061950.1
peaks17175	SL3.0ch10	2522392	2523118	+	60	-1154	Solyc10g008400.1
peaks18661	SL3.0ch11	3631101	3631425	+	60	-1171	Solyc11g010560.2
peaks13569	SL3.0ch07	63070484	63070832	+	60	-1300	Solyc07g054720.2
peaks12768	SL3.0ch07	3564584	3564821	+	60	-1372	Solyc07g008610.2
peaks1695	SL3.0ch01	87032000	87032272	+	60	-1736	Solyc01g096060.3
peaks16989	SL3.0ch10	89608	89914	+	60	-1745	Solyc10g005100.3
peaks6224	SL3.0ch03	59688713	59688964	+	60	-1759	Solyc03g096280.1
peaks13627	SL3.0ch07	63969797	63970072	+	60	-2019	Solyc07g055920.3
peaks17666	SL3.0ch10	55952620	55952906	+	60	-2231	Solyc10g054840.2
peaks19322	SL3.0ch11	51428904	51429262	+	60	-2365	Solyc11g065610.1
peaks6455	SL3.0ch03	63310391	63310754	+	60	-2494	Solyc03g111170.3
peaks18369	SL3.0ch10	65611231	65612041	+	60	-2537	Solyc10g086760.2
peaks2293	SL3.0ch01	92460145	92460518	+	60	-2920	Solyc01g104100.3
peaks14104	SL3.0ch07	68145390	68145589	+	59	87	Solyc07g066650.3
peaks13388	SL3.0ch07	60984450	60984841	+	59	79	Solyc07g052350.3
peaks2367	SL3.0ch01	93168416	93169235	+	59	69	Solyc01g104950.3
peaks20416	SL3.0ch12	59302773	59302975	+	59	61	Solyc12g042920.2
peaks6469	SL3.0ch03	63715518	63715869	+	59	48	Solyc03g111590.3
peaks10986	SL3.0ch06	24804859	24805096	+	59	44	Solyc06g035690.3
peaks5945	SL3.0ch03	53289861	53290129	+	59	39	Solyc03g079950.3
peaks14754	SL3.0ch08	55838531	55838939	+	59	38	Solyc08g066900.1
peaks697	SL3.0ch01	44231431	44231671	+	59	9	Solyc01g044540.1
peaks15573	SL3.0ch08	65795791	65796023	+	59	4	Solyc08g083120.3
peaks4705	SL3.0ch02	51815461	51815961	+	59	-16	Solyc02g089320.3
peaks1250	SL3.0ch01	82028197	82028474	+	59	-17	Solyc01g087230.3
peaks19254	SL3.0ch11	49492097	49492420	+	59	-31	Solyc11g062280.2
peaks9862	SL3.0ch05	8322358	8322911	+	59	-37	Solyc05g014470.3
peaks20352	SL3.0ch12	51017978	51018384	+	59	-60	Solyc12g038420.2
peaks6146	SL3.0ch03	55811141	55811714	+	59	-70	Solyc03g093180.1
peaks2827	SL3.0ch01	97412408	97412887	+	59	-87	Solyc01g111120.3
peaks7227	SL3.0ch03	70251166	70251368	+	59	-92	Solyc03g120340.3
peaks19728	SL3.0ch11	56499630	56499892	+	59	-97	Solyc11g073110.2
peaks11654	SL3.0ch06	42112230	42112726	+	59	-147	Solyc06g066810.3
peaks16377	SL3.0ch09	62711179	62711468	+	59	-148	Solyc09g064930.3
peaks11014	SL3.0ch06	25730290	25730683	+	59	-167	Solyc06g036170.1
peaks8273	SL3.0ch04	53905205	53905953	+	59	-188	Solyc04g056280.3
peaks19376	SL3.0ch11	52339631	52339973	+	59	-191	Solyc11g066320.2
peaks13050	SL3.0ch07	52255931	52256230	+	59	-264	Solyc07g041230.3
peaks4580	SL3.0ch02	50916191	50916472	+	59	-346	Solyc02g088090.1
peaks818	SL3.0ch01	71618822	71619062	+	59	-382	Solyc01g065530.3
peaks9537	SL3.0ch05	3056733	3057180	+	59	-434	Solyc05g008830.3
peaks2927	SL3.0ch01	98014070	98014859	+	59	-456	Solyc01g111950.3
peaks11724	SL3.0ch06	42749480	42750382	+	59	-484	Solyc06g068800.3
peaks13402	SL3.0ch07	61194346	61194877	+	59	-516	Solyc07g052590.1
peaks4586	SL3.0ch02	50963193	50963547	+	59	-618	Solyc02g088163.1
peaks1009	SL3.0ch01	78380271	78380762	+	59	-826	Solyc01g079480.3
peaks1508	SL3.0ch01	85077528	85078075	+	59	-1154	Solyc01g091620.3
peaks19527	SL3.0ch11	54052319	54052675	+	59	-1200	Solyc11g069160.2
peaks16909	SL3.0ch09	71477819	71478305	+	59	-1251	Solyc09g091780.3
peaks11793	SL3.0ch06	43281917	43282236	+	59	-1327	Solyc06g069410.3
peaks5984	SL3.0ch03	53617892	53618207	+	59	-1519	Solyc03g081310.3
peaks8309	SL3.0ch04	55410299	55410594	+	59	-1984	Solyc04g063270.1
peaks8405	SL3.0ch04	58653472	58653818	+	59	-2524	Solyc04g071600.3
peaks15878	SL3.0ch09	3491359	3491570	+	58	69	Solyc09g010100.3
peaks17294	SL3.0ch10	4399344	4399555	+	58	63	Solyc10g012080.3
peaks354	SL3.0ch01	1862519	1862874	+	58	61	Solyc01g007770.2
peaks13476	SL3.0ch07	62257546	62257864	+	58	58	Solyc07g053690.3
peaks6223	SL3.0ch03	59662171	59662563	+	58	48	Solyc03g096250.3
peaks15673	SL3.0ch09	1006398	1006939	+	58	35	Solyc09g007450.2
peaks20378	SL3.0ch12	54980701	54980963	+	58	33	Solyc12g040510.2
peaks8420	SL3.0ch04	58760634	58761195	+	58	32	Solyc04g071700.3
peaks13887	SL3.0ch07	66359323	66359780	+	58	18	Solyc07g063870.3
peaks7958	SL3.0ch04	7190479	7190705	+	58	9	Solyc04g016380.3
peaks3443	SL3.0ch02	38667530	38667786	+	58	3	Solyc02g068050.3
peaks6884	SL3.0ch03	67406471	67406844	+	58	-8	Solyc03g116550.3
peaks1933	SL3.0ch01	89618377	89618892	+	58	-19	Solyc01g099520.3
peaks2146	SL3.0ch01	91093290	91093845	+	58	-32	Solyc01g102390.3
peaks9257	SL3.0ch04	66476499	66477016	+	58	-53	Solyc04g082880.3
peaks10823	SL3.0ch06	2660868	2661172	+	58	-62	Solyc06g008740.3
peaks2922	SL3.0ch01	97963649	97963916	+	58	-73	Solyc01g111880.3
peaks8057	SL3.0ch04	31225199	31225626	+	58	-80	Solyc04g024430.3
peaks20415	SL3.0ch12	59292472	59292707	+	58	-96	Solyc12g042900.2
peaks15613	SL3.0ch09	348205	348507	+	58	-114	Solyc09g005520.2
peaks15192	SL3.0ch08	62194370	62195212	+	58	-114	Solyc08g078250.3
peaks12393	SL3.0ch06	48763278	48763869	+	58	-115	Solyc06g083190.3
peaks2320	SL3.0ch01	92822102	92822396	+	58	-123	Solyc01g104460.3
peaks2168	SL3.0ch01	91282044	91282496	+	58	-171	Solyc01g102660.3
peaks11607	SL3.0ch06	41484575	41484886	+	58	-184	Solyc06g066010.3
peaks10531	SL3.0ch05	65440932	65441255	+	58	-190	Solyc05g054740.3
peaks16580	SL3.0ch09	67215263	67215605	+	58	-314	Solyc09g075000.3
peaks10464	SL3.0ch05	64767456	64767993	+	58	-381	Solyc05g053890.2
peaks19993	SL3.0ch12	3266369	3266930	+	58	-568	Solyc12g010130.1
peaks13854	SL3.0ch07	66060436	66060818	+	58	-615	Solyc07g063450.2
peaks20795	SL3.0ch12	67114752	67115100	+	58	-747	Solyc12g098720.2
peaks2616	SL3.0ch01	95573125	95573754	+	58	-747	Solyc01g108330.2
peaks12143	SL3.0ch06	46483011	46483513	+	58	-881	Solyc06g074810.3
peaks20771	SL3.0ch12	66862071	66862456	+	58	-897	Solyc12g098340.2
peaks3978	SL3.0ch02	44796777	44798012	+	58	-920	Solyc02g079820.3
peaks19864	SL3.0ch12	1568539	1569012	+	58	-934	Solyc12g007150.2
peaks3331	SL3.0ch02	37262417	37262652	+	58	-1058	Solyc02g065530.3
peaks3519	SL3.0ch02	39701907	39702337	+	58	-1116	Solyc02g069180.3
peaks9025	SL3.0ch04	64604523	64605280	+	58	-1127	Solyc04g080270.3
peaks7218	SL3.0ch03	70210759	70211358	+	58	-1222	Solyc03g120280.1
peaks1367	SL3.0ch01	83664140	83664437	+	58	-1411	Solyc01g090170.3
peaks15436	SL3.0ch08	64672632	64673049	+	58	-1891	Solyc08g081520.1
peaks15789	SL3.0ch09	2229913	2230313	+	58	-1995	Solyc09g008810.3
peaks16937	SL3.0ch09	71974657	71975068	+	58	-2289	Solyc09g092390.2
peaks11234	SL3.0ch06	36043740	36044245	+	58	-2318	Solyc06g053220.3
peaks7599	SL3.0ch04	1542254	1542495	+	58	-2336	Solyc04g007870.3
peaks18722	SL3.0ch11	4308093	4308363	+	58	-2507	Solyc11g011260.1
peaks13177	SL3.0ch07	56849706	56850124	+	58	-2638	Solyc07g043130.3
peaks547	SL3.0ch01	6256647	6256987	+	57	92	Solyc01g010870.3
peaks15853	SL3.0ch09	3059726	3059967	+	57	80	Solyc09g009650.3
peaks13372	SL3.0ch07	60489288	60489593	+	57	64	Solyc07g051840.3
peaks7717	SL3.0ch04	2975716	2975993	+	57	62	Solyc04g009580.3
peaks20302	SL3.0ch12	40179216	40179497	+	57	39	Solyc12g035400.2
peaks9277	SL3.0ch05	144729	145266	+	57	36	Solyc05g005160.3
peaks384	SL3.0ch01	2164326	2164972	+	57	30	Solyc01g008100.3
peaks17009	SL3.0ch10	427515	427972	+	57	7	Solyc10g005520.3
peaks2527	SL3.0ch01	94755752	94756023	+	57	6	Solyc01g107240.3
peaks9038	SL3.0ch04	64738604	64739527	+	57	1	Solyc04g080490.3
peaks11530	SL3.0ch06	40502833	40503861	+	57	-6	Solyc06g064815.1
peaks6274	SL3.0ch03	60813849	60814044	+	57	-15	Solyc03g097020.3
peaks1995	SL3.0ch01	89991882	89992452	+	57	-17	Solyc01g100040.3
peaks17178	SL3.0ch10	2532787	2533189	+	57	-23	Solyc10g008420.3
peaks18885	SL3.0ch11	6608066	6609042	+	57	-29	Solyc11g013530.2
peaks2468	SL3.0ch01	94211034	94211494	+	57	-32	Solyc01g106420.3
peaks6805	SL3.0ch03	66740436	66741275	+	57	-32	Solyc03g115600.3
peaks16293	SL3.0ch09	58844916	58845145	+	57	-34	Solyc09g061290.3
peaks15273	SL3.0ch08	63118648	63118999	+	57	-43	Solyc08g079480.3
peaks401	SL3.0ch01	2598507	2598755	+	57	-51	Solyc01g008560.3
peaks14596	SL3.0ch08	49722301	49722585	+	57	-65	Solyc08g061890.3
peaks14118	SL3.0ch08	143905	144093	+	57	-89	Solyc08g005230.3
peaks1533	SL3.0ch01	85356791	85357004	+	57	-98	Solyc01g091950.3
peaks10132	SL3.0ch05	56422522	56423067	+	57	-126	Solyc05g043217.1
peaks14660	SL3.0ch08	52734111	52734506	+	57	-145	Solyc08g063090.2
peaks587	SL3.0ch01	11866371	11866847	+	57	-151	Solyc01g014245.1
peaks8789	SL3.0ch04	62863343	62863897	+	57	-161	Solyc04g077920.3
peaks1755	SL3.0ch01	87529194	87529518	+	57	-162	Solyc01g096580.3
peaks11731	SL3.0ch06	42823804	42824448	+	57	-168	Solyc06g068880.3
peaks6942	SL3.0ch03	67955634	67956256	+	57	-182	Solyc03g117300.3
[truncated: 560 more rows]
