# Supplementary material for: Phytochrome interacting factor 3 regulates pollen mitotic division through auxin signalling and sugar metabolism pathways in tomato
Source: New Phytol. 2021 Dec 9;234(2):560–77. doi: 10.1111/nph.17878 (PMC9299586; doi:10.1111/nph.17878)
Supplement: Supplementary file 5 — Dataset S5 Combined ChIP‐seq and RNA‐seq data. [file NPH-234-560-s004.xlsx]

## Sheet: Sheet1
New Phytologist Supporting Information Article title: Phytochrome Interacting Factor 3 regulates pollen mitotic division through auxin signaling and sugar metabolism pathways in tomato Authors: Dandan Yang, Yue Liu, Muhammad Ali, Lei Ye, Changtian Pan, Mengzhuo Li, Xiaolin Zhao, Fangjie Yu, Xinai Zhao and Gang Lu Article acceptance date: 15 November 2021
Supporting Dataset 5. Combined ChIP-Seq and RNA-Seq data. (NA: not available)
ChIP-Seq								RNA-Seq
PeakID	Chr	Start	End	Strand	Peak Score	Distance to TSS	Nearest PromoterID	Gene ID	Slpif3-III readcount	WT_III_readcount	log2FoldChange	p_value	significant	Slpif3-V readcount	WT_V_readcount	log2FoldChange	p_value	significant
peaks10152	SL3.0ch05	59105425	59105919	+	1980	-1052	Solyc05g046120.3	Solyc05g046120.3	353.332	864.774	-1.2913	9.3919e-05	TRUE	348.043	1310.35	-1.9126	0.00018712	TRUE
peaks19938	SL3.0ch12	2550064	2550663	+	1646	-606	Solyc12g009280.2	Solyc12g009280.2	0	0	NA	NA	NA	37.2248	410.334	-3.4625	0.00085998	TRUE
peaks19193	SL3.0ch11	45588487	45589280	+	1588	-638	Solyc11g056250.1	Solyc11g056250.1	938.183	985.628	-0.071173	0.77053	FALSE	404.367	2820.99	-2.8025	3.5272e-07	TRUE
peaks12037	SL3.0ch06	45557283	45557835	+	1583	-1544	Solyc06g073610.3	Solyc06g073610.3	1087.63	520.958	1.0619	7.0498e-09	TRUE	354.121	137.466	1.3652	0.40914	FALSE
peaks11123	SL3.0ch06	33316364	33316722	+	1452	-1027	Solyc06g050530.3	Solyc06g050530.3	2.03714	9.7298	-2.2559	0.17431	FALSE	189.942	636.181	-1.7439	6.6167e-05	TRUE
peaks18674	SL3.0ch11	3743446	3743908	+	1352	-2661	Solyc11g010700.2	Solyc11g010700.2	12.0252	36.361	-1.5963	0.0099253	TRUE	47.3808	30.5502	0.63312	0.46985	FALSE
peaks14761	SL3.0ch08	55909391	55909834	+	1246	-1514	Solyc08g066960.3	Solyc08g066960.3	672.217	760.283	-0.17761	0.22976	FALSE	1029.35	3342.1	-1.699	6.0929e-06	TRUE
peaks7615	SL3.0ch04	1729358	1730177	+	1112	-630	Solyc04g008070.2	Solyc04g008070.2	484.01	117.691	2.04	1.907e-23	TRUE	95.2193	60.1556	0.66256	0.53516	FALSE
peaks10313	SL3.0ch05	63182974	63183674	+	1081	-564	Solyc05g051980.3	Solyc05g051980.3	1.50809	1.07484	0.48861	0.98173	FALSE	133.099	716.56	-2.4286	4.9108e-08	TRUE
peaks2471	SL3.0ch01	94252188	94252690	+	1073	-283	Solyc01g106470.3	Solyc01g106470.3	403.473	532.968	-0.40158	0.19108	FALSE	362.209	1146.04	-1.6618	3.519e-05	TRUE
peaks5562	SL3.0ch03	4380913	4381383	+	1054	-2647	Solyc03g031890.3	Solyc03g031890.3	25.0143	101.214	-2.0166	1.9852e-07	TRUE	65.8096	281.099	-2.0947	0.012471	FALSE
peaks18995	SL3.0ch11	13417055	13418143	+	1028	-99	Solyc11g021270.1	Solyc11g021270.1	601.274	161.165	1.8995	0.00055572	TRUE	335.079	386.912	-0.2075	0.866	FALSE
peaks16537	SL3.0ch09	66611293	66611667	+	988	-2700	Solyc09g074390.2	Solyc09g074390.2	317.943	490.171	-0.62452	0.00033053	TRUE	215.993	1.58271	7.0924	7.464e-10	TRUE
peaks6865	SL3.0ch03	67313772	67314288	+	952	-163	Solyc03g116360.2	Solyc03g116360.2	225.326	189.145	0.25252	0.41924	FALSE	126.931	515.992	-2.0233	9.8299e-06	TRUE
peaks11493	SL3.0ch06	39927205	39927616	+	898	-1971	Solyc06g063050.3	Solyc06g063050.3	6.68	16.6763	-1.3199	0.19806	FALSE	82.7127	344.56	-2.0586	3.8241e-05	TRUE
peaks15360	SL3.0ch08	63889068	63889545	+	846	-872	Solyc08g080480.3	Solyc08g080480.3	19.0214	91.4117	-2.2648	7.4785e-08	TRUE	82.7226	1.04665	6.3044	0.0074391	FALSE
peaks11857	SL3.0ch06	43913387	43913885	+	810	-678	Solyc06g071190.3	Solyc06g071190.3	8.18809	2.74336	1.5776	0.2901	FALSE	20.2325	311.452	-3.9443	0.0020831	TRUE
peaks19984	SL3.0ch12	3136687	3137199	+	796	-831	Solyc12g010000.2	Solyc12g010000.2	7.50095	185.445	-4.6278	2.1983e-07	TRUE	971.251	3.70783	8.0331	6.15e-10	TRUE
peaks16191	SL3.0ch09	35496072	35497220	+	772	-2209	Solyc09g050050.1	Solyc09g050050.1	61.1933	21.9705	1.4778	0.0013432	TRUE	46.6452	55.452	-0.24951	0.81415	FALSE
peaks1348	SL3.0ch01	83389887	83390364	+	749	-136	Solyc01g088760.3	Solyc01g088760.3	607.5	297.248	1.0312	5.5464e-10	TRUE	419.859	333.5	0.33222	0.44704	FALSE
peaks18996	SL3.0ch11	13418521	13418717	+	709	86	Solyc11g021290.2	Solyc11g021290.2	798.283	213.954	1.8996	1.6307e-05	TRUE	504.499	464.522	0.1191	0.90922	FALSE
peaks5287	SL3.0ch03	1058448	1058932	+	652	-1037	Solyc03g006470.3	Solyc03g006470.3	300.117	53.8397	2.4788	3.0333e-11	TRUE	123.782	1613.45	-3.7043	0.0028738	FALSE
peaks2238	SL3.0ch01	92030036	92030527	+	645	-12	Solyc01g103580.3	Solyc01g103580.3	94.2133	238.974	-1.3429	1.4988e-05	TRUE	167.15	168.323	-0.010096	0.99949	FALSE
peaks15337	SL3.0ch08	63631206	63631726	+	644	-2568	Solyc08g080180.1	Solyc08g080180.1	206.344	194.374	0.086216	0.71663	FALSE	76.8451	7.90717	3.2807	0.00039886	TRUE
peaks5885	SL3.0ch03	45557388	45557686	+	634	-470	Solyc03g013615.1	Solyc03g013615.1	4.64286	22.9492	-2.3054	0.0068501	TRUE	12.3492	7.89443	0.6455	0.72692	FALSE
peaks1245	SL3.0ch01	81981307	81983050	+	604	9	Solyc01g087170.3	Solyc01g087170.3	365.053	802.004	-1.1355	3.1737e-13	TRUE	390.035	312.403	0.32019	0.60093	FALSE
peaks16190	SL3.0ch09	35495281	35495698	+	524	-1052	Solyc09g050050.1	Solyc09g050050.1	61.1933	21.9705	1.4778	0.0013432	TRUE	46.6452	55.452	-0.24951	0.81415	FALSE
peaks14862	SL3.0ch08	57710246	57710665	+	499	-2860	Solyc08g068500.2	Solyc08g068500.2	1268.45	585.298	1.1158	3.1048e-15	TRUE	198.659	11.6086	4.097	0.25737	FALSE
peaks14407	SL3.0ch08	10905238	10905576	+	454	-11	Solyc08g036615.1	Solyc08g036615.1	46.0729	93.1765	-1.016	0.0040825	TRUE	46.5459	26.2554	0.82604	0.3635	FALSE
peaks14276	SL3.0ch08	2442523	2442851	+	368	-700	Solyc08g007940.3	Solyc08g007940.3	4.60333	1.51603	1.6024	0.43345	FALSE	182.906	3773.33	-4.3667	9.8863e-08	TRUE
peaks3648	SL3.0ch02	41094091	41095155	+	272	-14	Solyc02g071020.3	Solyc02g071020.3	12303.8	10006	0.29824	0.2939	FALSE	2514.57	781.462	1.6861	8.9947e-06	TRUE
peaks10980	SL3.0ch06	24673725	24674335	+	227	-1872	Solyc06g035560.2	Solyc06g035560.2	56.4471	20.5507	1.4577	0.0046002	TRUE	117.388	36.3195	1.6925	0.011884	FALSE
peaks17545	SL3.0ch10	46230387	46231217	+	208	25	Solyc10g049640.2	Solyc10g049640.2	51.6157	40.6603	0.34419	0.42342	FALSE	229.031	578.392	-1.3365	0.0019494	TRUE
peaks12355	SL3.0ch06	48377599	48377974	+	208	-56	Solyc06g082535.1	Solyc06g082535.1	1619.66	2155.59	-0.41239	0.00054862	TRUE	1260.29	415.381	1.6013	5.8662e-05	TRUE
peaks8686	SL3.0ch04	61665255	61665638	+	190	-143	Solyc04g076700.3	Solyc04g076700.3	36.2733	93.3453	-1.3637	0.00023885	TRUE	29.3527	67.3548	-1.1983	0.13086	FALSE
peaks6677	SL3.0ch03	65660367	65660835	+	188	-331	Solyc03g114160.1	Solyc03g114160.1	155.896	38.3182	2.0245	2.1679e-10	TRUE	57.8816	239.865	-2.051	0.00017899	TRUE
peaks18515	SL3.0ch11	2041597	2042064	+	179	-810	Solyc11g007820.1	Solyc11g007820.1	2237.52	1077.24	1.0546	3.2136e-12	TRUE	565.834	17.9204	4.9807	0.19648	FALSE
peaks20391	SL3.0ch12	58032204	58032755	+	160	-56	Solyc12g042077.1	Solyc12g042077.1	466.08	1321.42	-1.5034	7.2025e-26	TRUE	550.618	518.287	0.087303	0.92654	FALSE
peaks12413	SL3.0ch06	48907929	48908570	+	154	-133	Solyc06g083465.1	Solyc06g083465.1	1098.93	2214.85	-1.0111	1.396e-09	TRUE	2060.21	1776.95	0.21339	0.7241	FALSE
peaks4632	SL3.0ch02	51319684	51320360	+	153	-57	Solyc02g088690.3	Solyc02g088690.3	5005.83	4602.6	0.12116	0.47812	FALSE	3953.34	8809.75	-1.156	0.0013784	TRUE
peaks4167	SL3.0ch02	47057392	47057738	+	152	-2048	Solyc02g082850.3	Solyc02g082850.3	194.38	208.997	-0.1046	0.69326	FALSE	257.916	632.926	-1.2951	0.0022742	TRUE
peaks13411	SL3.0ch07	61467160	61467665	+	148	-575	Solyc07g052940.3	Solyc07g052940.3	1729.56	4560.11	-1.3987	1.1415e-32	TRUE	1711.85	1663.27	0.041537	0.95254	FALSE
peaks2681	SL3.0ch01	96267986	96268530	+	142	-1433	Solyc01g109380.3	Solyc01g109380.3	241.757	437.172	-0.85464	0.000805	TRUE	346.586	120.529	1.5238	0.0015593	TRUE
peaks6243	SL3.0ch03	60423521	60424321	+	138	-16	Solyc03g096670.3	Solyc03g096670.3	1714.79	1900.9	-0.14866	0.2205	FALSE	1820.27	816.03	1.1575	0.0022865	TRUE
peaks14855	SL3.0ch08	57513911	57514248	+	133	58	Solyc08g068350.3	Solyc08g068350.3	878.86	428.367	1.0368	1.0874e-11	TRUE	343.659	470.876	-0.45437	0.28284	FALSE
peaks15218	SL3.0ch08	62429686	62430532	+	130	-118	Solyc08g078530.3	Solyc08g078530.3	784.348	4733.97	-2.5935	7.3191e-23	TRUE	1500.9	1363.01	0.13903	0.91215	FALSE
peaks20370	SL3.0ch12	53184169	53184627	+	128	-1401	Solyc12g039100.1	Solyc12g039100.1	32.5943	84.024	-1.3662	0.00049499	TRUE	71.1996	74.9564	-0.074184	0.94957	FALSE
peaks16881	SL3.0ch09	71183141	71183615	+	121	13	Solyc09g091430.3	Solyc09g091430.3	5094.61	3158.39	0.68978	1.618e-09	TRUE	5231.81	2120.55	1.3029	0.0003592	TRUE
peaks11316	SL3.0ch06	37739301	37739802	+	119	-1853	Solyc06g059750.3	Solyc06g059750.3	634.059	1313.94	-1.0512	2.549e-14	TRUE	562.955	452.066	0.31649	0.59894	FALSE
peaks9314	SL3.0ch05	491316	491538	+	118	-1978	Solyc05g005650.2	Solyc05g005650.2	55.2005	446.68	-3.0165	6.63e-30	TRUE	91.4892	105.297	-0.20279	0.89508	FALSE
peaks3270	SL3.0ch02	36093641	36094781	+	113	-252	Solyc02g063450.3	Solyc02g063450.3	4518.14	19157.6	-2.0841	1.0307e-14	TRUE	2011.19	1497.92	0.42509	0.29598	FALSE
peaks16366	SL3.0ch09	62528506	62529224	+	112	-18	Solyc09g064840.3	Solyc09g064840.3	869.607	1922.59	-1.1446	6.4032e-19	TRUE	818.257	748.059	0.1294	0.7497	FALSE
peaks7789	SL3.0ch04	3903570	3903924	+	111	40	Solyc04g011465.1	Solyc04g011465.1	85.4657	255.77	-1.5814	7.9275e-11	TRUE	99.1939	96.0295	0.046774	0.97272	FALSE
peaks7331	SL3.0ch03	71117220	71117554	+	110	-1154	Solyc03g121540.3	Solyc03g121540.3	1395.19	5265.73	-1.9162	2.0965e-06	TRUE	1822.62	3409.16	-0.9034	0.061999	FALSE
peaks700	SL3.0ch01	45564458	45564829	+	109	-3	Solyc01g049650.3	Solyc01g049650.3	2652.75	2899.15	-0.12814	0.2685	FALSE	3420.24	7681.27	-1.1672	0.0013056	TRUE
peaks6089	SL3.0ch03	54762593	54763062	+	108	-875	Solyc03g083440.3	Solyc03g083440.3	2076.2	13056.5	-2.6527	5.2139e-34	TRUE	33787.4	48675.7	-0.52672	0.1333	FALSE
peaks19528	SL3.0ch11	54053557	54053919	+	107	41	Solyc11g069160.2	Solyc11g069160.2	275.583	1079.51	-1.9698	1.5454e-36	TRUE	534.767	574.952	-0.10453	0.91515	FALSE
peaks3021	SL3.0ch02	18462603	18463229	+	101	-234	Solyc02g014730.3	Solyc02g014730.3	351.392	138.61	1.342	2.7475e-10	TRUE	29.5424	7.37747	2.0016	0.19682	FALSE
peaks16867	SL3.0ch09	70857321	70858015	+	101	-302	Solyc09g091030.3	Solyc09g091030.3	678.864	598.603	0.18152	0.19502	FALSE	1614.75	5742.74	-1.8304	8.7615e-07	TRUE
peaks8460	SL3.0ch04	59280859	59281357	+	99	-356	Solyc04g072180.2	Solyc04g072180.2	468.78	428.31	0.13025	0.45152	FALSE	450.676	1251	-1.4729	0.00019956	TRUE
peaks4053	SL3.0ch02	45549721	45550156	+	99	-891	Solyc02g080890.3	Solyc02g080890.3	53.6681	85.0499	-0.66425	0.39159	FALSE	371.241	85.5616	2.1173	3.8233e-05	TRUE
peaks18233	SL3.0ch10	64222012	64222268	+	98	41	Solyc10g084650.2	Solyc10g084650.2	602.328	1455.41	-1.2728	2.3434e-20	TRUE	815.888	1431.82	-0.81141	0.068775	FALSE
peaks11499	SL3.0ch06	39960421	39960711	+	98	-635	Solyc06g063085.1	Solyc06g063085.1	12.6333	0.537418	4.555	0.0036482	TRUE	17.037	3.70783	2.2	0.21144	FALSE
peaks4496	SL3.0ch02	50151724	50152015	+	97	93	Solyc02g086920.2	Solyc02g086920.2	1358.28	1245.23	0.12537	0.70572	FALSE	216.335	4.72902	5.5156	2.7899e-13	TRUE
peaks19700	SL3.0ch11	56196934	56197964	+	96	-698	Solyc11g072700.1	Solyc11g072700.1	15.4124	10.8609	0.50494	0.62975	FALSE	43.4162	496.853	-3.5165	2.2621e-07	TRUE
peaks4358	SL3.0ch02	48769487	48769997	+	95	-2418	Solyc02g085150.3	Solyc02g085150.3	1896.74	2998.66	-0.6608	2.5128e-08	TRUE	2285.22	16034.4	-2.8108	2.1911e-07	TRUE
peaks4633	SL3.0ch02	51320876	51321320	+	94	-1133	Solyc02g088690.3	Solyc02g088690.3	5005.83	4602.6	0.12116	0.47812	FALSE	3953.34	8809.75	-1.156	0.0013784	TRUE
peaks13571	SL3.0ch07	63085289	63085836	+	94	-2656	Solyc07g054730.1	Solyc07g054730.1	463.441	749.921	-0.69435	5.1877e-06	TRUE	580.434	1868.17	-1.6864	1.361e-05	TRUE
peaks15850	SL3.0ch09	3013928	3015068	+	93	62	Solyc09g009590.1	Solyc09g009590.1	754.743	239.815	1.6541	3.6033e-23	TRUE	148.803	20.467	2.862	0.012787	FALSE
peaks9220	SL3.0ch04	66045409	66045847	+	93	-670	Solyc04g082200.2	Solyc04g082200.2	143.12	511.982	-1.8389	2.9627e-21	TRUE	399.765	1413.13	-1.8217	0.038429	FALSE
peaks8284	SL3.0ch04	54469279	54469773	+	92	56	Solyc04g056560.3	Solyc04g056560.3	450.707	927.772	-1.0416	3.0975e-12	TRUE	634.122	1215.5	-0.93872	0.20488	FALSE
peaks4126	SL3.0ch02	46492535	46492761	+	92	-2222	Solyc02g082240.1	Solyc02g082240.1	90.6376	12.2807	2.8837	3.1641e-08	TRUE	2.39416	1.05938	1.1763	0.88708	FALSE
peaks2613	SL3.0ch01	95555503	95555918	+	90	52	Solyc01g108300.3	Solyc01g108300.3	864.189	774.993	0.15716	0.24266	FALSE	2133.05	9190.5	-2.1072	0.00024937	TRUE
peaks12766	SL3.0ch07	3488707	3488991	+	90	-163	Solyc07g008550.3	Solyc07g008550.3	412.324	998.227	-1.2756	2.918e-06	TRUE	100.855	7.36474	3.7755	0.20463	FALSE
peaks12828	SL3.0ch07	6390421	6390870	+	89	79	Solyc07g016180.3	Solyc07g016180.3	38.5324	183.53	-2.2519	1.2545e-13	TRUE	72.8581	49.4026	0.5605	0.43915	FALSE
peaks12998	SL3.0ch07	45681584	45681806	+	89	-577	Solyc07g039195.1	Solyc07g039195.1	29.2467	86.7438	-1.5685	0.00016329	TRUE	31.3908	17.8503	0.81439	0.45941	FALSE
peaks19760	SL3.0ch12	259524	259748	+	89	-954	Solyc12g005430.1	Solyc12g005430.1	798.329	851.599	-0.093191	0.53205	FALSE	825.315	168.966	2.2882	1.1651e-07	TRUE
peaks4338	SL3.0ch02	48652963	48653358	+	89	-1923	Solyc02g084980.3	Solyc02g084980.3	7.58	59.4626	-2.9717	1.8256e-07	TRUE	18.3507	1.58271	3.5354	0.070582	FALSE
peaks14674	SL3.0ch08	53112295	53113258	+	88	-49	Solyc08g065210.1	Solyc08g065210.1	86.2867	116.374	-0.43156	0.14371	FALSE	90.7412	12.1129	2.9052	0.00048612	TRUE
peaks4494	SL3.0ch02	50141341	50141743	+	87	6	Solyc02g086915.1	Solyc02g086915.1	158.897	326.375	-1.0384	4.7322e-07	TRUE	105.663	52.5935	1.0065	0.12478	FALSE
peaks4721	SL3.0ch02	52005337	52006546	+	87	-791	Solyc02g089590.3	Solyc02g089590.3	10.5019	9.48107	0.14753	0.93871	FALSE	2323.37	19357.8	-3.0586	1.1506e-12	TRUE
peaks5519	SL3.0ch03	3821486	3821777	+	86	98	Solyc03g026360.1	Solyc03g026360.1	2500.04	917.603	1.446	8.8088e-31	TRUE	305.794	10.5174	4.8617	0.11395	FALSE
peaks3201	SL3.0ch02	34513631	34514398	+	86	38	Solyc02g062370.3	Solyc02g062370.3	120.468	571.757	-2.2468	7.2423e-31	TRUE	184.792	247.461	-0.4213	0.73705	FALSE
peaks20612	SL3.0ch12	64753385	64753809	+	86	27	Solyc12g088360.2	Solyc12g088360.2	33.0838	35.5748	-0.10473	0.87291	FALSE	56.2553	203.168	-1.8526	0.0010853	TRUE
peaks880	SL3.0ch01	75171499	75173217	+	86	-242	Solyc01g067020.3	Solyc01g067020.3	1061.55	2158.52	-1.0239	0.0019477	TRUE	216.108	56.4159	1.9376	0.40979	FALSE
peaks13452	SL3.0ch07	61926964	61927439	+	86	-562	Solyc07g053330.2	Solyc07g053330.2	5414.73	2549.95	1.0864	6.2062e-11	TRUE	403.175	74.6814	2.4326	0.3601	FALSE
peaks16142	SL3.0ch09	17768013	17768420	+	85	-203	Solyc09g018960.3	Solyc09g018960.3	96.8828	397.757	-2.0376	4.3641e-21	TRUE	134.639	143.862	-0.095594	0.91515	FALSE
peaks11317	SL3.0ch06	37740852	37741536	+	84	-210	Solyc06g059750.3	Solyc06g059750.3	634.059	1313.94	-1.0512	2.549e-14	TRUE	562.955	452.066	0.31649	0.59894	FALSE
peaks10425	SL3.0ch05	64348769	64349077	+	84	-622	Solyc05g053400.2	Solyc05g053400.2	602.225	169.635	1.8279	6.5071e-12	TRUE	233.705	58.9561	1.987	0.024605	FALSE
peaks5006	SL3.0ch02	54158221	54159232	+	84	-1102	Solyc02g092470.3	Solyc02g092470.3	156.529	335.976	-1.1019	1.0515e-07	TRUE	476.233	755.592	-0.66594	0.40708	FALSE
peaks6376	SL3.0ch03	62094851	62095171	+	82	-206	Solyc03g098310.1	Solyc03g098310.1	1418.45	3914.3	-1.4644	0.00015093	TRUE	165.088	7.37747	4.484	0.099017	FALSE
peaks8504	SL3.0ch04	59927179	59927522	+	82	-2416	Solyc04g072890.3	Solyc04g072890.3	39.3929	184.419	-2.227	3.0891e-13	TRUE	395.415	381.509	0.051649	0.97077	FALSE
peaks12719	SL3.0ch07	2736571	2736866	+	81	-38	Solyc07g008030.2	Solyc07g008030.2	159.189	97.612	0.70561	0.0071634	TRUE	175.09	503.757	-1.5246	0.00064996	TRUE
peaks14297	SL3.0ch08	2854933	2855150	+	81	-43	Solyc08g008470.2	Solyc08g008470.2	123.271	360.089	-1.5465	2.9179e-13	TRUE	149.269	161.814	-0.11642	0.83466	FALSE
peaks13580	SL3.0ch07	63110991	63111482	+	81	-67	Solyc07g054780.1	Solyc07g054780.1	379.395	316.682	0.26067	0.46903	FALSE	235.711	657.648	-1.4803	0.00053242	TRUE
peaks18938	SL3.0ch11	9686929	9687245	+	81	-279	Solyc11g018850.1	Solyc11g018850.1	33.8652	10.4197	1.7005	0.0066833	TRUE	17.5605	14.7549	0.25113	0.87267	FALSE
peaks9121	SL3.0ch04	65365521	65366045	+	81	-1629	Solyc04g081260.3	Solyc04g081260.3	2418.98	5189.68	-1.1012	5.576e-06	TRUE	2295.66	2029.67	0.17766	0.62996	FALSE
peaks7871	SL3.0ch04	5008753	5009205	+	80	91	Solyc04g014760.3	Solyc04g014760.3	755.385	691.844	0.12676	0.37407	FALSE	1636.58	5730.74	-1.808	1.9495e-05	TRUE
peaks2242	SL3.0ch01	92067662	92067994	+	80	-625	Solyc01g103630.3	Solyc01g103630.3	37.7662	7.77258	2.2806	0.00032139	TRUE	61.1776	70.9799	-0.21441	0.75988	FALSE
peaks3669	SL3.0ch02	41240358	41240815	+	80	-735	Solyc02g071190.3	Solyc02g071190.3	22.2748	51.5775	-1.2113	0.01149	TRUE	23.1725	30.978	-0.41883	0.69013	FALSE
peaks16757	SL3.0ch09	69323330	69323614	+	80	-817	Solyc09g083260.3	Solyc09g083260.3	68.6943	192.737	-1.4884	0.0083379	TRUE	500.79	400.13	0.32374	0.62459	FALSE
peaks5755	SL3.0ch03	11930633	11931194	+	80	-842	Solyc03g046200.1	Solyc03g046200.1	4777.76	7220.49	-0.59576	0.005445	TRUE	663.042	83.9152	2.9821	1.6096e-10	TRUE
peaks19705	SL3.0ch11	56313237	56313557	+	80	-2217	Solyc11g072820.2	Solyc11g072820.2	32.1443	215.704	-2.7464	6.6092e-20	TRUE	54.2742	23.0836	1.2334	0.33042	FALSE
peaks18573	SL3.0ch11	2925947	2926353	+	79	-216	Solyc11g008740.2	Solyc11g008740.2	846.545	2407.47	-1.5079	6.5617e-20	TRUE	952.015	896.079	0.087359	0.91108	FALSE
peaks4271	SL3.0ch02	48040653	48041206	+	79	-224	Solyc02g084370.1	Solyc02g084370.1	303.33	491.513	-0.69634	0.021413	FALSE	196.216	47.909	2.0341	0.00048899	TRUE
peaks12375	SL3.0ch06	48586874	48587517	+	79	-336	Solyc06g082910.3	Solyc06g082910.3	205.444	454.308	-1.1449	8.4282e-10	TRUE	83.0029	53.6401	0.62985	0.36476	FALSE
peaks19802	SL3.0ch12	775721	775976	+	78	-902	Solyc12g006260.1	Solyc12g006260.1	60.3876	132.963	-1.1387	0.006585	TRUE	347.976	2520.05	-2.8564	1.061e-12	TRUE
peaks19608	SL3.0ch11	54997118	54998067	+	77	-38	Solyc11g070180.1	Solyc11g070180.1	333.751	165.185	1.0147	1.0942e-06	TRUE	141.955	65.3061	1.1201	0.34806	FALSE
peaks4746	SL3.0ch02	52141642	52141991	+	77	-51	Solyc02g089800.3	Solyc02g089800.3	1230.66	2489.03	-1.0162	9.0548e-10	TRUE	1434.84	2031.78	-0.50185	0.23107	FALSE
peaks6736	SL3.0ch03	66189256	66189617	+	77	-146	Solyc03g114830.3	Solyc03g114830.3	824.544	393.531	1.0671	1.1771e-11	TRUE	1232.21	887.212	0.4739	0.23811	FALSE
peaks6786	SL3.0ch03	66515190	66515717	+	75	0	Solyc03g115247.1	Solyc03g115247.1	422.312	1182.04	-1.4849	4.4972e-24	TRUE	705.037	789.906	-0.16398	0.77628	FALSE
peaks19798	SL3.0ch12	722204	722639	+	75	-13	Solyc12g006180.2	Solyc12g006180.2	1877.8	1844.45	0.02586	0.79522	FALSE	2571.27	6692.49	-1.3801	0.00016116	TRUE
peaks20406	SL3.0ch12	58889268	58889598	+	75	-2928	Solyc12g042600.2	Solyc12g042600.2	754.722	649.668	0.21624	0.13907	FALSE	308.895	75.4784	2.033	0.0011679	TRUE
peaks15523	SL3.0ch08	65458569	65459075	+	74	-8	Solyc08g082620.3	Solyc08g082620.3	1858.21	2407.07	-0.37336	0.0016938	TRUE	495.79	184.916	1.4229	0.0014031	TRUE
peaks8487	SL3.0ch04	59707844	59708266	+	74	-1585	Solyc04g072650.1	Solyc04g072650.1	63.799	172.563	-1.4355	1.6252e-05	TRUE	233.33	13.7592	4.0839	3.69e-10	TRUE
peaks9027	SL3.0ch04	64613427	64613784	+	73	86	Solyc04g080290.3	Solyc04g080290.3	2966.19	1691.48	0.81032	8.5064e-12	TRUE	1786.95	750.531	1.2515	0.001037	TRUE
peaks1361	SL3.0ch01	83493467	83493773	+	73	51	Solyc01g089907.1	Solyc01g089907.1	74.6233	184.196	-1.3035	9.6199e-05	TRUE	37.0586	23.1409	0.67937	0.49564	FALSE
peaks13791	SL3.0ch07	65579738	65580082	+	73	-78	Solyc07g062760.2	Solyc07g062760.2	482.952	1041.59	-1.1088	3.7203e-14	TRUE	527.08	577.56	-0.13195	0.78621	FALSE
peaks5559	SL3.0ch03	4378455	4378870	+	73	-161	Solyc03g031890.3	Solyc03g031890.3	25.0143	101.214	-2.0166	1.9852e-07	TRUE	65.8096	281.099	-2.0947	0.012471	FALSE
peaks8865	SL3.0ch04	63382769	63383083	+	73	-1487	Solyc04g078610.3	Solyc04g078610.3	78.6428	432.266	-2.4585	7.015e-14	TRUE	244.823	296.29	-0.27527	0.81333	FALSE
peaks13510	SL3.0ch07	62521764	62521992	+	71	-20	Solyc07g053980.3	Solyc07g053980.3	855.363	1938.45	-1.1803	3.7957e-15	TRUE	610.47	766.447	-0.32827	0.57966	FALSE
peaks17987	SL3.0ch10	61881773	61882028	+	71	-1124	Solyc10g080500.2	Solyc10g080500.2	2140.27	2574.3	-0.26639	0.12723	FALSE	3959.32	8847.08	-1.1599	0.001365	TRUE
peaks9378	SL3.0ch05	1309828	1310126	+	71	-1205	Solyc05g006645.1	Solyc05g006645.1	111.213	248.287	-1.1587	9.4172e-07	TRUE	96.2204	132.12	-0.45743	0.70791	FALSE
peaks16309	SL3.0ch09	60606191	60606424	+	71	-1670	Solyc09g061820.3	Solyc09g061820.3	4.15333	32.0217	-2.9467	0.00097807	TRUE	15.9119	3.66328	2.1189	0.46125	FALSE
peaks16433	SL3.0ch09	64172926	64173446	+	69	-66	Solyc09g065700.3	Solyc09g065700.3	854.329	2505	-1.5519	3.0695e-34	TRUE	890.372	1286.87	-0.53139	0.5203	FALSE
peaks10726	SL3.0ch06	1241040	1241390	+	69	-96	Solyc06g007180.3	Solyc06g007180.3	960.364	6931.82	-2.8516	0.0002438	TRUE	1145.9	9734.1	-3.0866	1.79e-07	TRUE
peaks13036	SL3.0ch07	52000328	52000582	+	69	-138	Solyc07g041150.3	Solyc07g041150.3	213.988	1342.54	-2.6494	3.4927e-26	TRUE	392.612	391.522	0.0040117	0.99546	FALSE
peaks9222	SL3.0ch04	66066426	66067093	+	68	88	Solyc04g082250.3	Solyc04g082250.3	458.357	1044.89	-1.1888	7.5648e-16	TRUE	586.73	517.615	0.18082	0.79412	FALSE
peaks2915	SL3.0ch01	97866119	97866453	+	68	27	Solyc01g111780.3	Solyc01g111780.3	838.238	1698.59	-1.0189	3.0936e-12	TRUE	878.546	846.209	0.054105	0.94198	FALSE
peaks7310	SL3.0ch03	70937917	70938349	+	68	-124	Solyc03g121320.3	Solyc03g121320.3	242.925	520.388	-1.0991	7.0791e-10	TRUE	268.64	270.894	-0.012055	0.97799	FALSE
peaks3908	SL3.0ch02	43846427	43846936	+	68	-420	Solyc02g078630.2	Solyc02g078630.2	539.043	220.965	1.2866	8.9896e-13	TRUE	199.646	142.125	0.49028	0.33996	FALSE
peaks6907	SL3.0ch03	67538136	67538564	+	68	-1094	Solyc03g116770.3	Solyc03g116770.3	2530.32	993.322	1.349	1.5997e-26	TRUE	545.79	2.10603	8.0177	0.080436	FALSE
peaks17055	SL3.0ch10	924095	924324	+	67	91	Solyc10g006250.3	Solyc10g006250.3	51.0228	221.47	-2.1179	3.9332e-14	TRUE	125.574	130.55	-0.056059	0.9591	FALSE
peaks17157	SL3.0ch10	2212037	2212403	+	67	79	Solyc10g008070.3	Solyc10g008070.3	583.799	1231.85	-1.0773	3.1478e-11	TRUE	620.395	559.849	0.14815	0.76192	FALSE
peaks6438	SL3.0ch03	62921031	62921324	+	67	-30	Solyc03g019680.3	Solyc03g019680.3	540.63	764.441	-0.49976	0.0023548	TRUE	666.689	3135.77	-2.2337	0.00041291	TRUE
peaks4830	SL3.0ch02	52906816	52907151	+	67	-72	Solyc02g090760.3	Solyc02g090760.3	2732.12	6440.06	-1.2371	2.241e-15	TRUE	2643.85	3168.83	-0.26131	0.55434	FALSE
peaks6141	SL3.0ch03	55749361	55749667	+	67	-75	Solyc03g093140.3	Solyc03g093140.3	487.3	706.006	-0.53487	0.054841	FALSE	432.034	1008.01	-1.2223	0.0022665	TRUE
peaks12399	SL3.0ch06	48799856	48800442	+	67	-151	Solyc06g083270.3	Solyc06g083270.3	6315.78	2675.61	1.2391	5.5772e-14	TRUE	1758.83	880.649	0.99798	0.0083305	FALSE
peaks7611	SL3.0ch04	1647242	1648011	+	67	-247	Solyc04g007990.1	Solyc04g007990.1	1773.79	599.556	1.5649	8.0238e-29	TRUE	257.197	52.6062	2.2896	0.24081	FALSE
peaks18246	SL3.0ch10	64448610	64449138	+	67	-260	Solyc10g084970.2	Solyc10g084970.2	523.005	1238.71	-1.2439	1.2987e-17	TRUE	416.405	227.501	0.87212	0.067659	FALSE
peaks9689	SL3.0ch05	5060649	5061237	+	67	-317	Solyc05g011825.1	Solyc05g011825.1	166.279	71.4383	1.2188	1.1784e-05	TRUE	25.7564	0	Inf	0.027812	FALSE
peaks9319	SL3.0ch05	531356	531616	+	67	-751	Solyc05g005720.3	Solyc05g005720.3	117.291	369.554	-1.6557	5.1906e-06	TRUE	90.0949	1394.58	-3.9522	1.37e-10	TRUE
peaks13765	SL3.0ch07	65427952	65428607	+	67	-1571	Solyc07g062605.1	Solyc07g062605.1	404.485	1013.28	-1.3249	6.8584e-19	TRUE	536.167	570.872	-0.090487	0.88496	FALSE
peaks18260	SL3.0ch10	64617769	64618045	+	66	-54	Solyc10g085225.1	Solyc10g085225.1	1978.8	1333.35	0.56957	3.7024e-06	TRUE	917.878	267.216	1.7803	1.7022e-05	TRUE
peaks14837	SL3.0ch08	57249696	57249956	+	66	-1807	Solyc08g068120.2	Solyc08g068120.2	157.097	356.503	-1.1823	6.5096e-09	TRUE	109.216	153.703	-0.49297	0.65532	FALSE
peaks18219	SL3.0ch10	64057788	64058076	+	66	-2427	Solyc10g084340.2	Solyc10g084340.2	445.052	77.4951	2.5218	3.7333e-30	TRUE	173.288	220.578	-0.34812	0.47851	FALSE
peaks18607	SL3.0ch11	3233594	3233877	+	65	-16	Solyc11g010105.1	Solyc11g010105.1	94.3319	326.777	-1.7925	5.5885e-11	TRUE	145.283	127.614	0.18709	0.8117	FALSE
peaks5186	SL3.0ch02	55508139	55508764	+	65	-990	Solyc02g094300.3	Solyc02g094300.3	390.9	151.372	1.3687	1.4483e-11	TRUE	127.345	61.0049	1.0617	0.15289	FALSE
peaks12859	SL3.0ch07	7704534	7704899	+	65	-1785	Solyc07g017660.2	Solyc07g017660.2	184.337	435.771	-1.2412	1.1071e-10	TRUE	176.028	155.107	0.18254	0.73468	FALSE
peaks8481	SL3.0ch04	59674891	59675290	+	65	-2611	Solyc04g072630.3	Solyc04g072630.3	1049.54	2381.22	-1.1819	1.3514e-13	TRUE	1093.16	563.977	0.95479	0.015207	FALSE
peaks13187	SL3.0ch07	57138638	57139124	+	64	-32	Solyc07g043320.3	Solyc07g043320.3	1853.4	4076.63	-1.1372	7.938e-11	TRUE	3207.31	4359.86	-0.44292	0.38095	FALSE
peaks14830	SL3.0ch08	57206348	57206789	+	64	-52	Solyc08g068050.3	Solyc08g068050.3	3611.07	1757.15	1.0392	7.4436e-19	TRUE	834.442	345.855	1.2706	0.44592	FALSE
peaks11361	SL3.0ch06	38537100	38537684	+	64	-2398	Solyc06g060410.3	Solyc06g060410.3	404.862	352.068	0.20158	0.29245	FALSE	187.542	483.232	-1.3655	0.0020808	TRUE
peaks6876	SL3.0ch03	67376006	67376250	+	64	-2484	Solyc03g116490.1	Solyc03g116490.1	157.997	112.042	0.49585	0.051204	FALSE	389.576	988.094	-1.3427	0.00087145	TRUE
peaks2699	SL3.0ch01	96402954	96403545	+	63	-9	Solyc01g109580.3	Solyc01g109580.3	316.38	354.577	-0.16444	0.39548	FALSE	499.46	1639.27	-1.7146	1.1869e-05	TRUE
peaks15229	SL3.0ch08	62630001	62630662	+	63	-119	Solyc08g078790.1	Solyc08g078790.1	179.764	62.9195	1.5145	0.00023782	TRUE	143.679	162.502	-0.1776	0.77173	FALSE
peaks2765	SL3.0ch01	96968702	96968888	+	63	-371	Solyc01g110320.3	Solyc01g110320.3	25.9538	5.08549	2.3515	0.0027104	TRUE	20.9123	17.3652	0.26815	0.84836	FALSE
peaks13380	SL3.0ch07	60737700	60737986	+	63	-1487	Solyc07g052060.2	Solyc07g052060.2	801.473	371.695	1.1085	1.1975e-12	TRUE	355.079	17.9713	4.3044	7.43e-06	TRUE
peaks14105	SL3.0ch07	68173323	68173554	+	62	-13	Solyc07g066675.1	Solyc07g066675.1	235.25	483.081	-1.0381	8.1273e-09	TRUE	246.971	174.406	0.50189	0.33905	FALSE
peaks20023	SL3.0ch12	3607485	3608439	+	62	-179	Solyc12g010660.1	Solyc12g010660.1	115.786	260.496	-1.1698	0.0073956	TRUE	25.7899	2.62299	3.2975	0.2147	FALSE
peaks3138	SL3.0ch02	31085427	31085732	+	62	-205	Solyc02g036370.3	Solyc02g036370.3	91.5528	127.484	-0.47764	0.097356	FALSE	265.218	1206.09	-2.1851	1.0886e-07	TRUE
peaks13290	SL3.0ch07	59099458	59100255	+	62	-829	Solyc07g047770.3	Solyc07g047770.3	1115.26	2389.28	-1.0992	1.7076e-18	TRUE	1519.19	1365.47	0.15391	0.72052	FALSE
peaks8499	SL3.0ch04	59868541	59868799	+	61	70	Solyc04g072815.1	Solyc04g072815.1	53.4157	107.278	-1.006	0.0024245	TRUE	63.2592	83.4442	-0.39954	0.67354	FALSE
peaks13556	SL3.0ch07	62917037	62917578	+	61	-8	Solyc07g054470.1	Solyc07g054470.1	1696.6	570.094	1.5734	3.3459e-31	TRUE	344.474	224.496	0.6177	0.34363	FALSE
peaks17764	SL3.0ch10	58783037	58783562	+	61	-1746	Solyc10g075030.2	Solyc10g075030.2	70.1476	197.688	-1.4948	2.1394e-08	TRUE	135.506	154.922	-0.19319	0.77262	FALSE
peaks4272	SL3.0ch02	48042439	48042731	+	61	-1880	Solyc02g084370.1	Solyc02g084370.1	303.33	491.513	-0.69634	0.021413	FALSE	196.216	47.909	2.0341	0.00048899	TRUE
peaks17609	SL3.0ch10	51498567	51498787	+	60	59	Solyc10g051150.2	Solyc10g051150.2	131.484	453.218	-1.7853	1.3112e-07	TRUE	131.587	79.2003	0.73244	0.44373	FALSE
peaks8381	SL3.0ch04	58342523	58342894	+	60	-8	Solyc04g071320.3	Solyc04g071320.3	539.022	1123.42	-1.0595	2.9473e-08	TRUE	543.662	461.671	0.23585	0.72107	FALSE
peaks17914	SL3.0ch10	61047742	61048019	+	60	-58	Solyc10g079370.2	Solyc10g079370.2	1793.48	1260.3	0.509	4.4087e-05	TRUE	1683.09	3688.11	-1.1318	0.0021345	TRUE
peaks10329	SL3.0ch05	63483174	63483699	+	60	-98	Solyc05g052410.2	Solyc05g052410.2	197.262	61.7648	1.6753	1.3414e-09	TRUE	70.3871	59.0325	0.2538	0.74428	FALSE
peaks12065	SL3.0ch06	45858448	45859198	+	60	-182	Solyc06g073960.3	Solyc06g073960.3	155.124	569.495	-1.8763	1.1829e-23	TRUE	229.132	220.217	0.057257	0.96636	FALSE
peaks1017	SL3.0ch01	78500383	78500853	+	60	-397	Solyc01g079570.3	Solyc01g079570.3	533.281	1098.8	-1.043	3.8198e-13	TRUE	811.39	813.311	-0.003413	1	FALSE
peaks8684	SL3.0ch04	61643823	61644141	+	60	-419	Solyc04g076660.3	Solyc04g076660.3	1604.7	3924.15	-1.2901	4.8379e-09	TRUE	607.067	228.415	1.4102	0.052267	FALSE
peaks16989	SL3.0ch10	89608	89914	+	60	-1745	Solyc10g005100.3	Solyc10g005100.3	30.4386	80.6707	-1.4061	0.0034726	TRUE	996.186	2269.73	-1.188	0.0043921	FALSE
peaks19527	SL3.0ch11	54052319	54052675	+	59	-1200	Solyc11g069160.2	Solyc11g069160.2	275.583	1079.51	-1.9698	1.5454e-36	TRUE	534.767	574.952	-0.10453	0.91515	FALSE
peaks2922	SL3.0ch01	97963649	97963916	+	58	-73	Solyc01g111880.3	Solyc01g111880.3	61.54	165.786	-1.4297	1.108e-06	TRUE	231.203	239.302	-0.049674	0.92062	FALSE
peaks20795	SL3.0ch12	67114752	67115100	+	58	-747	Solyc12g098720.2	Solyc12g098720.2	571.613	279.504	1.0322	6.7002e-07	TRUE	639.308	757.858	-0.24542	0.5396	FALSE
peaks15436	SL3.0ch08	64672632	64673049	+	58	-1891	Solyc08g081520.1	Solyc08g081520.1	48.9309	81.898	-0.74308	0.048671	FALSE	241.591	1707	-2.8208	6.9079e-12	TRUE
peaks15273	SL3.0ch08	63118648	63118999	+	57	-43	Solyc08g079480.3	Solyc08g079480.3	1115.9	496.428	1.1686	7.6531e-16	TRUE	349.535	55.7207	2.6492	0.32384	FALSE
peaks14596	SL3.0ch08	49722301	49722585	+	57	-65	Solyc08g061890.3	Solyc08g061890.3	104.305	237.217	-1.1854	8.1019e-07	TRUE	70.1303	94.4786	-0.42995	0.62414	FALSE
peaks14660	SL3.0ch08	52734111	52734506	+	57	-145	Solyc08g063090.2	Solyc08g063090.2	525.267	694.845	-0.40364	0.0080059	TRUE	200.024	57.0156	1.8107	0.0014372	TRUE
peaks7945	SL3.0ch04	6971331	6971555	+	57	-1187	Solyc04g016200.1	Solyc04g016200.1	1033.81	1024.66	0.012833	0.86057	FALSE	871.022	279.482	1.64	7.2864e-05	TRUE
peaks14744	SL3.0ch08	55613413	55613772	+	56	53	Solyc08g066730.3	Solyc08g066730.3	426.182	1000.55	-1.2313	1.1166e-16	TRUE	496.036	351.632	0.49638	0.38905	FALSE
peaks18333	SL3.0ch10	65349334	65350113	+	56	36	Solyc10g086390.2	Solyc10g086390.2	8038.3	3729.93	1.1077	1.7325e-14	TRUE	820.224	62.6831	3.7099	0.2031	FALSE
peaks12122	SL3.0ch06	46354148	46354510	+	56	6	Solyc06g074670.3	Solyc06g074670.3	10846.3	5222.07	1.0545	2.7312e-21	TRUE	3764.23	1864.4	1.0136	0.36464	FALSE
peaks13197	SL3.0ch07	57233425	57233636	+	56	-398	Solyc07g043390.3	Solyc07g043390.3	16317	20115	-0.3019	0.18586	FALSE	15003.1	856.586	4.1305	1.4312e-24	TRUE
peaks6841	SL3.0ch03	66996697	66997034	+	56	-399	Solyc03g115930.2	Solyc03g115930.2	114.317	51.4813	1.1509	0.00049003	TRUE	57.6931	8.95382	2.6878	0.15392	FALSE
peaks4740	SL3.0ch02	52075033	52075804	+	56	-556	Solyc02g089690.3	Solyc02g089690.3	1860.33	744.281	1.3216	7.9153e-13	TRUE	234.002	54.7314	2.0961	0.31737	FALSE
peaks3263	SL3.0ch02	36030512	36030761	+	55	22	Solyc02g063390.3	Solyc02g063390.3	1230.85	571.723	1.1063	2.0511e-11	TRUE	1145.16	279.91	2.0325	2.63e-06	TRUE
peaks16036	SL3.0ch09	5845408	5845775	+	55	0	Solyc09g014325.1	Solyc09g014325.1	155.832	359.528	-1.2061	1.5928e-05	TRUE	116.911	69.9651	0.7407	0.29669	FALSE
peaks9313	SL3.0ch05	489378	489592	+	55	-36	Solyc05g005650.2	Solyc05g005650.2	55.2005	446.68	-3.0165	6.63e-30	TRUE	91.4892	105.297	-0.20279	0.89508	FALSE
peaks18383	SL3.0ch11	161260	161736	+	55	-1267	Solyc11g005190.2	Solyc11g005190.2	27.3828	54.8819	-1.0031	0.10667	FALSE	20.7783	101.505	-2.2884	0.0022677	TRUE
peaks17268	SL3.0ch10	3894069	3894459	+	55	-1494	Solyc10g011660.3	Solyc10g011660.3	205.87	247.348	-0.26481	0.20162	FALSE	209.665	531.902	-1.3431	0.0021559	TRUE
peaks20160	SL3.0ch12	6422010	6422404	+	54	74	Solyc12g017230.2	Solyc12g017230.2	3257.52	6736.01	-1.0481	2.0498e-20	TRUE	1656.17	899.514	0.88064	0.52191	FALSE
peaks20709	SL3.0ch12	66077980	66078361	+	54	42	Solyc12g096010.2	Solyc12g096010.2	295.79	260.671	0.18234	0.49639	FALSE	299.115	992.231	-1.73	0.00038795	TRUE
peaks10888	SL3.0ch06	4873665	4874013	+	54	-22	Solyc06g010060.1	Solyc06g010060.1	583.279	399.755	0.54507	0.0010574	TRUE	400.601	1355.48	-1.7586	1.0224e-05	TRUE
peaks1589	SL3.0ch01	86082589	86083152	+	54	-60	Solyc01g094800.3	Solyc01g094800.3	1062.74	4985.19	-2.2299	3.9113e-23	TRUE	1475.49	1275.31	0.21035	0.85143	FALSE
peaks11138	SL3.0ch06	33851774	33852072	+	54	-670	Solyc06g050900.3	Solyc06g050900.3	11973.6	4939.7	1.2774	1.5546e-13	TRUE	1288	11.6023	6.7946	0.10289	FALSE
peaks11868	SL3.0ch06	44051616	44051962	+	54	-1416	Solyc06g071350.3	Solyc06g071350.3	1773.2	4095.63	-1.2077	6.8604e-25	TRUE	2026.31	2395.01	-0.24117	0.63929	FALSE
peaks5764	SL3.0ch03	13200232	13200765	+	54	-2128	Solyc03g046580.1	Solyc03g046580.1	870.435	363.129	1.2613	5.8172e-16	TRUE	83.7286	0	Inf	0.064811	FALSE
peaks3364	SL3.0ch02	37766858	37767075	+	53	83	Solyc02g066950.3	Solyc02g066950.3	144.865	444.916	-1.6188	1.3856e-14	TRUE	168.4	85.116	0.98439	0.079591	FALSE
peaks5864	SL3.0ch03	35917053	35917317	+	53	-21	Solyc03g063220.2	Solyc03g063220.2	563.057	1307.88	-1.2159	1.3499e-10	TRUE	598.902	732.494	-0.2905	0.58536	FALSE
peaks11221	SL3.0ch06	35808026	35808305	+	53	-70	Solyc06g052060.3	Solyc06g052060.3	603.657	357.611	0.75534	7.3694e-06	TRUE	396.793	1267.47	-1.6755	2.6982e-05	TRUE
peaks1791	SL3.0ch01	87878945	87879209	+	53	-137	Solyc01g097020.3	Solyc01g097020.3	5618.22	2785.03	1.0124	5.0973e-16	TRUE	5378.63	6332.87	-0.23562	0.51458	FALSE
peaks4355	SL3.0ch02	48746467	48746678	+	53	-1687	Solyc02g085130.3	Solyc02g085130.3	469.859	409.726	0.19757	0.26522	FALSE	237.315	686.747	-1.533	0.00076644	TRUE
peaks15770	SL3.0ch09	2012131	2012570	+	52	43	Solyc09g008525.1	Solyc09g008525.1	169.344	338.919	-1.001	1.0715e-06	TRUE	215.247	126.535	0.76646	0.3627	FALSE
peaks4296	SL3.0ch02	48330098	48330493	+	52	-138	Solyc02g084600.3	Solyc02g084600.3	4367.58	1640.36	1.4128	2.3607e-23	TRUE	1091.9	691.456	0.65913	0.09071	FALSE
peaks5218	SL3.0ch03	124987	125586	+	52	-205	Solyc03g005220.3	Solyc03g005220.3	11756.2	3307.91	1.8294	7.3957e-40	TRUE	962.909	12.0619	6.3189	0.13807	FALSE
peaks9111	SL3.0ch04	65318239	65318485	+	52	-354	Solyc04g081235.1	Solyc04g081235.1	1901.95	4658.87	-1.2925	0.011121	TRUE	433.969	287.282	0.59512	0.39264	FALSE
peaks20748	SL3.0ch12	66527684	66527908	+	52	-1121	Solyc12g096770.1	Solyc12g096770.1	2178.49	1208.5	0.85011	5.5247e-06	TRUE	2391.28	383.645	2.6399	1.4538e-07	TRUE
peaks1249	SL3.0ch01	82015976	82016483	+	51	83	Solyc01g087210.3	Solyc01g087210.3	3227.38	6994.3	-1.1158	1.1346e-06	TRUE	5488.6	8828.22	-0.68568	0.27454	FALSE
peaks17211	SL3.0ch10	3045922	3046337	+	51	38	Solyc10g009030.3	Solyc10g009030.3	1063.5	882.787	0.26868	0.053958	FALSE	1014.54	2976.38	-1.5527	3.6191e-05	TRUE
peaks16387	SL3.0ch09	63311066	63311300	+	51	-64	Solyc09g065155.1	Solyc09g065155.1	144.196	362.023	-1.328	2.8343e-05	TRUE	153.935	92.4808	0.73509	0.19269	FALSE
peaks7720	SL3.0ch04	2997315	2997795	+	51	-82	Solyc04g009610.2	Solyc04g009610.2	89.4762	42.5776	1.0714	0.0034047	TRUE	52.4693	39.5104	0.40924	0.61597	FALSE
peaks13517	SL3.0ch07	62629860	62630128	+	51	-113	Solyc07g054110.2	Solyc07g054110.2	22.1562	55.7007	-1.33	0.0042457	TRUE	20.9346	16.8292	0.31493	0.82027	FALSE
peaks886	SL3.0ch01	75619026	75619225	+	51	-913	Solyc01g067340.2	Solyc01g067340.2	136.598	20.0533	2.768	2.5971e-12	TRUE	30.4443	12.668	1.265	0.27648	FALSE
peaks15336	SL3.0ch08	63629695	63630115	+	51	-1007	Solyc08g080180.1	Solyc08g080180.1	206.344	194.374	0.086216	0.71663	FALSE	76.8451	7.90717	3.2807	0.00039886	TRUE
peaks10591	SL3.0ch05	66239409	66239665	+	50	-31	Solyc05g055980.3	Solyc05g055980.3	441.689	480.986	-0.12296	0.47159	FALSE	791.45	1890.93	-1.2565	0.00097209	TRUE
peaks14283	SL3.0ch08	2657315	2657809	+	50	-955	Solyc08g008200.2	Solyc08g008200.2	327.795	853.89	-1.3813	0.00093552	TRUE	139.797	0	Inf	0.064757	FALSE
peaks11740	SL3.0ch06	42897005	42897315	+	50	-1622	Solyc06g068960.1	Solyc06g068960.1	439.43	390.321	0.17097	0.31492	FALSE	231.112	857.298	-1.8912	6.8478e-06	TRUE
peaks18378	SL3.0ch11	135412	136054	+	50	-2790	Solyc11g005150.2	Solyc11g005150.2	1562.76	1872.98	-0.26124	0.32685	FALSE	308.303	51.2017	2.5901	1.2831e-06	TRUE
